# Supplementary material for: Gene Expression Profiling in Cells with Enhanced γ-Secretase Activity
Source: PLoS One. 2009 Sep 18;4(9):e6952. doi: 10.1371/journal.pone.0006952 (PMC2739295; doi:10.1371/journal.pone.0006952)
Supplement: Dataset S1 — EST clones with increased transcription under enhanced γ-scretase activity compared to inhibited γ-secretase activity. By applying a cut-off with a p value of 0.005 based on the false discovery rate (FDR, i.e. the probability to wrongly accept a difference between the two conditions), we found 2658 EST clones to be differentially expressed, with 1241 EST clones of increased with enhanced γ-secretase activity compared to inhibited γ-secretase activity. FC = Fold change; adj,P,Val = adjusted P-value (0.20 MB XLS) [file pone.0006952.s001.xls]

## Sheet: Sheet1
Gene	ProbeID	FC	adj,P,Val	Annotation
Hspa5	P124	35.6458	0.000165764	Heat shock 70kD protein 5 (glucose-regulated protein)
Hspa5	P108	31.0535	0.00014755	Heat shock 70kD protein 5 (glucose-regulated protein)
	H3093B08	25.9178	4.59314e-05
Clcn5	H3093B07	24.3622	0.000206224	Chloride channel 5
Psenen	H3153E12	17.0503	0.000200541	Presenilin enhancer 2 homolog (C, elegans)
	H3118A10	12.7435	0.000412435
Pcsk6	N851	12.0607	0.000547971	Proprotein convertase subtilisin/kexin type 6
Hoxb1	N770	11.8933	0.000273964	Homeo box B1
Defb2	P630	11.276	0.000323949	Defensin beta 2
	H3006C07	10.7767	0.000228533
Upp1	H3027E05	9.8736	0.000109475	Uridine phosphorylase 1
Timp4	P084	9.64765	0.000180574	Tissue inhibitor of metalloproteinase 4
Tlr7	P144	9.42803	0.000206224	Toll-like receptor 7
Hhex	P475	9.41423	0.000273964	Hematopoietically expressed homeobox
Tcf20	H3002E11	9.2197	0.000228533	Transcription factor 20
Pcsk5	N850	9.08599	0.000769469	Proprotein convertase subtilisin/kexin type 5
Itga9	H3053C01	8.82956	0.00014755	Integrin alpha 9
Afp	P512	8.55149	0.000206224	Alpha fetoprotein
Fgf20	P105	8.47099	0.000612558	Fibroblast growth factor 20
Gast	P662	8.31621	0.000255016	Gastrin
Aph1a	H3009H07	8.12603	0.000228641	Anterior pharynx defective 1a homolog (C, elegans)
	H3003H09	8.04474	0.000180574
Tfrc	P030	7.98336	0.00171841	Transferrin receptor
Spink4	P210	7.92413	0.000300904	Serine peptidase inhibitor, Kazal type 4
	P155	7.91674	0.000437052
Wnt9b	P213	7.72492	0.000206224	Wingless-type MMTV integration site 9B
Pcdh7	H3067F12	7.62793	0.000228533	Protocadherin 7
Lrp2	P869	7.59872	0.000748297	Low density lipoprotein receptor-related protein 2
Jag2	N734	7.47512	0.00430101	Jagged 2
App	H3132G02	7.00584	0.00110861	Amyloid beta (A4) precursor protein
Myo1a	P229	6.96423	0.000484218	Myosin IA
	N855	6.85597	0.000878133
Tfrc	H3093D05	6.70737	0.00229858	Transferrin receptor
Ntsr1	P911	6.70397	0.000329425	Neurotensin receptor 1
Sct	P759	6.68831	0.000554888	Secretin
Procr	H3022E10	6.46819	0.00043604	Protein C receptor, endothelial
Dlk1	P633	6.45236	0.000617082	Delta-like 1 homolog (Drosophila)
Dvl3	N830	6.41923	0.00096586	Dishevelled 3, dsh homolog (Drosophila)
Hoxd13	P485	6.37104	0.000523964	Homeo box D13
4921511I16Rik	H3026C12	6.35669	0.000228641	RIKEN cDNA 4921511I16 gene
Chrd	P611	6.35653	0.000789675	Chordin
Tlr5	P901	6.23859	0.000244508	Toll-like receptor 5
2010003J03Rik	H3122G03	6.2342	0.000380892	RIKEN cDNA 2010003J03 gene
Pnliprp1	P918	6.22772	0.000330338	Pancreatic lipase related protein 1
Pcdh7	H3116C09	6.21698	0.000206224	Protocadherin 7
	N783	6.18633	0.00218007
Hoxc8	P252	6.10212	0.000330069	Homeo box C8
Iapp	N789	6.04377	0.00113866	Islet amyloid polypeptide
Ndrg1	P722	5.99923	0.000180574	N-myc downstream regulated gene 1
Bhlhb8	N847	5.96716	0.00197711	Basic helix-loop-helix domain containing, class B, 8
Defb4	P934	5.92673	0.000617082	Defensin beta 4
Cdh15	P529	5.91327	0.000645032	Cadherin 15
Krt1-13	N782	5.89973	0.00153001	Keratin complex 1, acidic, gene 13
Pcsk2	N845	5.78576	0.00150219	Proprotein convertase subtilisin/kexin type 2
Ccl5	P865	5.68188	0.000575439	Chemokine (C-C motif) ligand 5
Wnt10a	N821	5.67269	0.0018282	Wingless related MMTV integration site 10a
Pcsk1	N844	5.63462	0.00176208	Proprotein convertase subtilisin/kexin type 1
Mmp7	N810	5.6285	0.00136429	Matrix metallopeptidase 7
Gprc5a	H3022D08	5.60707	0.000424789	G protein-coupled receptor, family C, group 5, member A
	H3032F03	5.57922	0.000206224
Defcr2	P238	5.54885	0.000358003	Defensin related cryptdin 2
Prkcz	H3149B10	5.50867	0.000244508	Protein kinase C, zeta
	N856	5.50103	0.000833411
Ccr8	P291	5.49751	0.000773514	Chemokine (C-C motif) receptor 8
Hdac3	N837	5.49134	0.000693691	Histone deacetylase 3
Hoxa1	N769	5.46475	0.000413635	Homeo box A1
Amy2	P577	5.40224	0.000784485	Amylase 2, pancreatic
Hes1	N842	5.40119	0.000769469	Hairy and enhancer of split 1 (Drosophila)
2810433K01Rik	H3074B08	5.35011	0.000274938	RIKEN cDNA 2810433K01 gene
Prkcz	H3047A06	5.33858	0.000180574	Protein kinase C, zeta
Notch3	N732	5.32313	0.00278381	Notch gene homolog 3 (Drosophila)
Dlx2	P635	5.21008	0.000612558	Distal-less homeobox 2
Plcb1	P944	5.17016	0.000244508	Phospholipase C, beta 1
	H3096B01	5.14738	0.000228641
Pdcd2l	H3017D01	5.1039	0.000228641	Programmed cell death 2-like
Ccne1	H3008B04	5.10167	0.000358003	Cyclin E1
Rp9h	P912	5.07962	0.00118836	Retinitis pigmentosa 9 homolog (human)
Slc38a4	H3026D12	5.06229	0.000275777	Solute carrier family 38, member 4
Bcat1	H3027E04	4.99281	0.000312138	Branched chain aminotransferase 1, cytosolic
Cdh5	P601	4.95072	0.000474665	Cadherin 5
Ppy	P416	4.93754	0.00030462	Pancreatic polypeptide
Cdc25c	P597	4.92711	0.000704867	Cell division cycle 25 homolog C (S, cerevisiae)
Pcdh7	H3060E02	4.89149	0.00147105	Protocadherin 7
Ccl24	P931	4.88378	0.000377812	Chemokine (C-C motif) ligand 24
Cxxc1	H3095H04	4.8379	0.000362109	CXXC finger 1 (PHD domain)
Tcf2	P334	4.80323	0.000761673	Transcription factor 2
Bmpr1b	P521	4.79524	0.000612558	Bone morphogenetic protein receptor, type 1B
Bclaf1	H3148H10	4.79295	0.000523964	BCL2-associated transcription factor 1
	P516	4.7873	0.000356439
Glp1r	N777	4.78435	0.00108825	Glucagon-like peptide 1 receptor
Gfm2	H3077F07	4.76537	0.000228641	G elongation factor, mitochondrial 2
Dmbt1	P543	4.7122	0.000595013	Deleted in malignant brain tumors 1
Cd86	P920	4.71103	0.000276965	CD86 antigen
Fzd1	N826	4.7082	0.000356439	Frizzled homolog 1 (Drosophila)
Inhba	N802	4.68957	0.00432407	Inhibin beta-A
Bcat1	H3097B01	4.67414	0.00030462	Branched chain aminotransferase 1, cytosolic
Rwdd4a	H3057A11	4.63114	0.000436893	RWD domain containing 4A
Ccr6	P595	4.63006	0.000490327	Chemokine (C-C motif) receptor 6
Tatdn1	H3086D07	4.62753	0.000789675	TatD DNase domain containing 1
Ndrg1	H3031C12	4.60676	0.000424789	N-myc downstream regulated gene 1
Bmp7	P520	4.59039	0.000486846	Bone morphogenetic protein 7
Eomes	P265	4.58224	0.000613097	Eomesodermin homolog (Xenopus laevis)
	H3007F04	4.5587	0.000401356
LOC433762	H3144D01	4.54934	0.00100807	Similar to Retrovirus-related POL polyprotein (Endonuclease)
Nol5	H3032B01	4.5473	0.00125483	Nucleolar protein 5
	P230	4.54334	0.00043604
Il1rn	P121	4.49534	0.0010738	Interleukin 1 receptor antagonist
	N843	4.47832	0.00138706
Fgf8	N747	4.47682	0.00335954	Fibroblast growth factor 8
	H3110B09	4.47639	0.000306593	Transcribed locus
U2af1l4	H3003B05	4.46693	0.00164584	U2 small nuclear RNA auxiliary factor 1-like 4
AA408296	H3082B02	4.46176	0.000356439	Expressed sequence AA408296
Armc1	H3015C11	4.4594	0.00208679	Armadillo repeat containing 1
	P235	4.45023	0.000703022
Atf4	P580	4.44656	0.000769469	Activating transcription factor 4
1810054G18Rik	H3081B08	4.42404	0.00222946	RIKEN cDNA 1810054G18 gene
Nol5	H3119C06	4.38768	0.000336485	Nucleolar protein 5
Rnf12	H3094F09	4.38757	0.000721967	Ring finger protein 12
Il17ra	P493	4.38711	0.000612558	Interleukin 17 receptor A
Cebpg	P220	4.38349	0.000490327	CCAAT/enhancer binding protein (C/EBP), gamma
	P004	4.33646	0.00118935
AA408296	H3004D04	4.33419	0.000330899	Expressed sequence AA408296
2810421I24Rik	H3031H12	4.32102	0.0003454	RIKEN cDNA 2810421I24 gene
Dsg3	P209	4.31718	0.00089389	Desmoglein 3
Wnt6	N817	4.31687	0.00398031	Wingless-related MMTV integration site 6
	H3066F05	4.30112	0.00132725
AI428936	H3001D03	4.29538	0.00054284	Expressed sequence AI428936
	P769	4.29332	0.000776111	Transcribed locus
Psen1	H3150D02	4.25707	0.000507114	Presenilin 1
	H3010A09	4.25128	0.00232052
Mobkl1a	H3085F01	4.24879	0.000300904	MOB1, Mps One Binder kinase activator-like 1A (yeast)
Gtf3c1	P227	4.23942	0.00213204	General transcription factor III C 1
Adrb3	P843	4.2201	0.000401356	Adrenergic receptor, beta 3
Hnf4a	P216	4.21366	0.000356439	Hepatic nuclear factor 4, alpha
	H3011F06	4.20517	0.00104625
Polr2i	H3089E01	4.19163	0.00291238	Polymerase (RNA) II (DNA directed) polypeptide I
Myg1	H3031E07	4.17994	0.000974867	Melanocyte proliferating gene 1
	P248	4.17041	0.000690199	Transcribed locus
Smo	N771	4.16874	0.00370639	Smoothened homolog (Drosophila)
Cdk6	P137	4.16313	0.00127114	Cyclin-dependent kinase 6
Trib3	H3035B01	4.15815	0.00385436	Tribbles homolog 3 (Drosophila)
	P946	4.14624	0.00133276
2310022K01Rik	H3041C10	4.1412	0.000401356	RIKEN cDNA 2310022K01 gene
Ergic2	H3030H05	4.1402	0.000328465	ERGIC and golgi 2
	H3071F07	4.13252	0.00227524
	H3126C07	4.11483	0.00115583
Il8rb	P614	4.07959	0.000445139	Interleukin 8 receptor, beta
Chordc1	H3044D10	4.06844	0.000453579	Cysteine and histidine-rich domain (CHORD)-containing, zinc-binding protein 1
2610033H07Rik	H3024D10	4.06272	0.000374167	RIKEN cDNA 2610033H07 gene
	H3151E02	4.05921	0.00110861
4933435A13Rik	H3037D03	4.05603	0.000379702	RIKEN cDNA 4933435A13 gene
Ddx39	H3028A12	4.05187	0.00149249	DEAD (Asp-Glu-Ala-Asp) box polypeptide 39
Egfr	N801	4.04917	0.00259854	Epidermal growth factor receptor
Acy3	H3023C09	4.0456	0.000690999	Aspartoacylase (aminoacylase) 3
Chchd4	H3021H01	4.04556	0.000382494	Coiled-coil-helix-coiled-coil-helix domain containing 4
Exosc8	H3154D05	4.0454	0.000590065	Exosome component 8
Eif2s1	H3114A11	4.04418	0.000643605	Eukaryotic translation initiation factor 2, subunit 1 alpha
Fgfr4	N800	4.04268	0.00456599	Fibroblast growth factor receptor 4
2610033H07Rik	H3032C03	4.03814	0.000612558	RIKEN cDNA 2610033H07 gene
Gspt1	H3045A11	4.02731	0.000666754	G1 to S phase transition 1
Cldn3	P612	4.02394	0.00070667	Claudin 3
	H3079A03	4.02341	0.000886423
	H3058C12	4.01725	0.00303759
Actr2	H3076F09	4.00891	0.000691781	ARP2 actin-related protein 2 homolog (yeast)
Thoc5	H3150F08	4.00097	0.00123343	THO complex 5
Col1a2	P542	3.9885	0.000776111	Procollagen, type I, alpha 2
	H3011F02	3.97929	0.00168417
E330013P04Rik	H3050B04	3.96841	0.00166412	RIKEN cDNA E330013P04 gene
Lhx8	P226	3.96618	0.000701962	LIM homeobox protein 8
Farslb	H3017G06	3.9638	0.000606614	Phenylalanine-tRNA synthetase-like, beta subunit
Fgf11	P651	3.93798	0.00108032	Fibroblast growth factor 11
	H3052H04	3.93294	0.00171014
Hspa4	H3031G06	3.9238	0.000795613	Heat shock protein 4
	H3126D01	3.92239	0.000912944
Ergic2	H3149E03	3.91294	0.000490327	ERGIC and golgi 2
Was	H3020F08	3.91279	0.000410021	Wiskott-Aldrich syndrome homolog (human)
Wnt7a	N818	3.91145	0.00354372	Wingless-related MMTV integration site 7A
Endog	H3021D08	3.90737	0.000400368	Endonuclease G
Nol1	H3025B08	3.90638	0.00105042	Nucleolar protein 1
Exosc4	H3010G01	3.90524	0.000356439	Exosome component 4
Rnu3ip2	H3018C11	3.90035	0.000912944	RNA, U3 small nucleolar interacting protein 2
Cav3	P526	3.89566	0.00070475	Caveolin 3
Utp15	H3020E03	3.8936	0.000793655	UTP15, U3 small nucleolar ribonucleoprotein, homolog (yeast)
Cdh8	P533	3.89043	0.00106354	Cadherin 8
Casp4	P281	3.87084	0.000844208	Caspase 4, apoptosis-related cysteine peptidase
	H3009E06	3.86136	0.000745636
Lamc2	P357	3.85987	0.000552693	Laminin, gamma 2
Rbm3	H3010F04	3.85915	0.000849896	RNA binding motif protein 3
Ephb6	P288	3.84409	0.000849896	Eph receptor B6
Bclaf1	H3031F09	3.84308	0.000849896	BCL2-associated transcription factor 1
Mrpl21	H3005C03	3.83695	0.00111069	Mitochondrial ribosomal protein L21
Ptprcap	H3125G04	3.83102	0.000801565	Protein tyrosine phosphatase, receptor type, C polypeptide-associated protein
Slc2a5	P935	3.83034	0.00195881	Solute carrier family 2 (facilitated glucose transporter), member 5
Bxdc2	H3013E02	3.81831	0.000886423	Brix domain containing 2
Hspa14	H3017E11	3.81709	0.000484218	Heat shock protein 14
Gbp2	P664	3.80703	0.00132819	Guanylate nucleotide binding protein 2
Nup43	H3077F05	3.80634	0.000401356	Nucleoporin 43
Bysl	H3084E10	3.80371	0.00255468	Bystin-like
Arl5c	H3080G08	3.80054	0.000407959	ADP-ribosylation factor-like 5C
Ctsc	P624	3.79881	0.000554756	Cathepsin C
Trip4	H3018D01	3.79794	0.000549832	Thyroid hormone receptor interactor 4
Scmh1	H3113B01	3.78808	0.00272322	Sex comb on midleg homolog 1
Uck2	P110	3.78731	0.00214715	Uridine-cytidine kinase 2
Yipf6	H3131F09	3.78347	0.000554815	Yip1 domain family, member 6
Chordc1	H3030E09	3.78239	0.000607361	Cysteine and histidine-rich domain (CHORD)-containing, zinc-binding protein 1
Ccne1	P284	3.78125	0.000401356	Cyclin E1
Ppid	H3003B03	3.77284	0.000849896	Peptidylprolyl isomerase D (cyclophilin D)
Zcchc7	H3009D07	3.77143	0.000365032	Zinc finger, CCHC domain containing 7
Ddx52	H3100G07	3.77113	0.00103615	DEAD (Asp-Glu-Ala-Asp) box polypeptide 52
Gspt1	H3114F01	3.76728	0.000780098	G1 to S phase transition 1
Ppia	H3120A06	3.76603	0.00059193	Peptidylprolyl isomerase A
Sst	P319	3.75466	0.00145855	Somatostatin
Nup43	H3156H10	3.74984	0.000564425	Nucleoporin 43
Trfr2	P879	3.73899	0.00046855	Transferrin receptor 2
Sars	H3039G04	3.73841	0.000761673	Seryl-aminoacyl-tRNA synthetase
	P926	3.73731	0.00127847
Fgf14	P653	3.73556	0.00286168	Fibroblast growth factor 14
Krt1-16	P505	3.73309	0.00212193	Keratin complex 1, acidic, gene 16
Orc4l	H3025A03	3.72936	0.000886423	Origin recognition complex, subunit 4-like (S, cerevisiae)
Sfrp4	P886	3.72337	0.000490327	Secreted frizzled-related sequence protein 4
Uchl5	H3009C05	3.71947	0.000784485	Ubiquitin carboxyl-terminal esterase L5
1110007M04Rik	H3025A04	3.71399	0.000486846	RIKEN cDNA 1110007M04 gene
Pnpo	H3015B03	3.70769	0.000478286	Pyridoxine 5'-phosphate oxidase
Gpc3	P883	3.70371	0.00089907	Glypican 3
	H3120F10	3.70266	0.00493214
	H3036C08	3.69948	0.00054402
Muc1	N781	3.69752	0.00177781	Mucin 1, transmembrane
Ppp1ca	H3021G03	3.69715	0.000460811	Protein phosphatase 1, catalytic subunit, alpha isoform
Nol5a	H3027H10	3.69451	0.00210192	Nucleolar protein 5A
Srm	H3048G06	3.68508	0.00176851	Spermidine synthase
Strap	H3043B04	3.68237	0.000552693	Serine/threonine kinase receptor associated protein
Tbrg4	H3004A05	3.6764	0.000825003	Transforming growth factor beta regulated gene 4
Parp16	H3045F02	3.67465	0.000519041	Poly (ADP-ribose) polymerase family, member 16
Ihh	P139	3.67216	0.00173241	Indian hedgehog
Pnpt1	H3115F02	3.66836	0.00140816	Polyribonucleotide nucleotidyltransferase 1
Fxyd5	P032	3.66727	0.000549832	FXYD domain-containing ion transport regulator 5
Ddx52	H3004H04	3.66721	0.00138016	DEAD (Asp-Glu-Ala-Asp) box polypeptide 52
Pcgf1	H3070F05	3.66272	0.000432693	Polycomb group ring finger 1
Vegfc	H3006D04	3.65373	0.00386641	Vascular endothelial growth factor C
1600012F09Rik	H3074H07	3.64969	0.000558104	RIKEN cDNA 1600012F09 gene
Guf1	H3001B09	3.64864	0.00129444	GUF1 GTPase homolog (S, cerevisiae)
Cldn4	P613	3.64037	0.00132819	Claudin 4
	H3011D05	3.63993	0.00089389
Fip1l1	H3038B04	3.63713	0.000465184	FIP1 like 1 (S, cerevisiae)
Uck2	H3093F02	3.63122	0.00165888	Uridine-cytidine kinase 2
Hax1	H3024C08	3.62805	0.000833411	HCLS1 associated X-1
Neurog1	P723	3.62487	0.00282039	Neurogenin 1
Exosc1	H3019F01	3.62303	0.00128471	Exosome component 1
3300001M20Rik	H3043E11	3.61863	0.000523264	RIKEN cDNA 3300001M20 gene
	H3045A01	3.61636	0.000769469
Sars2	H3052H07	3.60286	0.00345147	Seryl-aminoacyl-tRNA synthetase 2
Myd116	H3027G12	3.59729	0.00208268	Myeloid differentiation primary response gene 116
	H3005B08	3.59664	0.000608531
Igf2bp3	H3035G11	3.59611	0.000821819	Insulin-like growth factor 2 mRNA binding protein 3
Gas5	P850	3.59558	0.00131449	Growth arrest specific 5
Tlr2	P783	3.59359	0.000413635	Toll-like receptor 2
Eif2b4	H3029H03	3.59298	0.00159013	Eukaryotic translation initiation factor 2B, subunit 4 delta
BC023882	H3137F09	3.59133	0.00183575	CDNA sequence BC023882
Fmn2	H3056C01	3.59037	0.00151543	Formin 2
Rnu3ip2	H3016G04	3.58898	0.00124784	RNA, U3 small nucleolar interacting protein 2
Ppox	H3135G07	3.58827	0.000809643	Protoporphyrinogen oxidase
Orc4l	H3003A05	3.58783	0.000896717	Origin recognition complex, subunit 4-like (S, cerevisiae)
Mrpl46	H3007F07	3.58664	0.00102451	Mitochondrial ribosomal protein L46
Cyc1	H3006E03	3.58165	0.00372089	Cytochrome c-1
Chordc1	H3106C07	3.57692	0.000776111	Cysteine and histidine-rich domain (CHORD)-containing, zinc-binding protein 1
Rsl1d1	H3029B07	3.57251	0.00070667	Ribosomal L1 domain containing 1
2410127L17Rik	H3114E05	3.57232	0.000453579	RIKEN cDNA 2410127L17 gene
Cct4	H3044B01	3.57044	0.000669459	Chaperonin subunit 4 (delta)
Lsr	P100	3.56884	0.00124715	Lipolysis stimulated lipoprotein receptor
Ubox5	H3115D10	3.56589	0.000825003	U box domain containing 5
Etf1	H3087D06	3.56348	0.00102824	Eukaryotic translation termination factor 1
Smu1	H3101F09	3.56068	0.000486846	Smu-1 suppressor of mec-8 and unc-52 homolog (C, elegans)
4933427D06Rik	H3050D01	3.55861	0.00165519	RIKEN cDNA 4933427D06 gene
1110008B24Rik	H3024C03	3.54412	0.000534065	RIKEN cDNA 1110008B24 gene
1700034H14Rik	H3148H07	3.54386	0.000613097	RIKEN cDNA 1700034H14 gene
	H3005G08	3.54245	0.000784485
Acvrl1	P573	3.53721	0.000737862	Activin A receptor, type II-like 1
Gpam	P465	3.5329	0.0012678	Glycerol-3-phosphate acyltransferase, mitochondrial
Sip1	H3105H12	3.53287	0.00132819	Survivor of motor neuron protein interacting protein 1
Smc2l1	H3028A11	3.53265	0.00100496	SMC2 structural maintenance of chromosomes 2-like 1 (yeast)
Neurog2	P582	3.52836	0.000721967	Neurogenin 2
Fbl	H3121H03	3.52615	0.00184213	Fibrillarin
Tfb1m	H3126F08	3.52241	0.000762185	Transcription factor B1, mitochondrial
	H3133B01	3.52077	0.00125454
Zwilch	H3023F01	3.51815	0.000575439	Zwilch, kinetochore associated, homolog (Drosophila)
Gspt1	H3126F09	3.5162	0.00213204	G1 to S phase transition 1
Mtmr2	H3089G02	3.51526	0.000830126	Myotubularin related protein 2
Ncl	H3025E03	3.51498	0.000950639	Nucleolin
Cycs	H3002B09	3.51049	0.0022112	Cytochrome c, somatic
Cdk7	H3002H05	3.50999	0.00167388	Cyclin-dependent kinase 7 (homolog of Xenopus MO15 cdk-activating kinase)
Tbp	H3026B01	3.50998	0.0004985	TATA box binding protein
2410075D05Rik	H3090D09	3.50875	0.00123343	RIKEN cDNA 2410075D05 gene
Tsn	H3021E04	3.50847	0.000761673	Translin
Ttc1	H3124H03	3.50519	0.00101837	Tetratricopeptide repeat domain 1
Hspa14	H3025E08	3.50422	0.00170251	Heat shock protein 14
Aurka	H3013F02	3.50159	0.00111069	Aurora kinase A
Bclaf1	H3094F10	3.49791	0.00288076	BCL2-associated transcription factor 1
Lgtn	H3138F09	3.49759	0.000630233	Ligatin
Pafah1b1	H3061A06	3.49413	0.0013722	Platelet-activating factor acetylhydrolase, isoform 1b, beta1 subunit
Cyc1	P093	3.49235	0.000478825	Cytochrome c-1
Nkd2	P142	3.48891	0.00202317	Naked cuticle 2 homolog (Drosophila)
BC068171	H3114A12	3.48756	0.00201043	CDNA sequence BC068171
Rsl1d1	H3124G11	3.48108	0.000669459	Ribosomal L1 domain containing 1
Nmd3	H3006F07	3.47974	0.001852	NMD3 homolog (S, cerevisiae)
Pepd	H3035G04	3.47673	0.0010738	Peptidase D
	H3011B05	3.4724	0.00321198
Ppp1ca	H3012B06	3.47199	0.000527985	Protein phosphatase 1, catalytic subunit, alpha isoform
Fmn2	H3053B09	3.47132	0.00341181	Formin 2
Ppp1ca	H3021G04	3.47113	0.000692157	Protein phosphatase 1, catalytic subunit, alpha isoform
9130023F12Rik	H3095E03	3.46339	0.000467054	RIKEN cDNA 9130023F12 gene
Mki67ip	H3018G05	3.45633	0.00149338	Mki67 (FHA domain) interacting nucleolar phosphoprotein
Psmc3	H3001G06	3.45612	0.00158005	Proteasome (prosome, macropain) 26S subunit, ATPase 3
E130016E03Rik	H3116F06	3.45126	0.000617082	RIKEN cDNA E130016E03 gene
Nup160	H3020D05	3.45009	0.00226813	Nucleoporin 160
2610019A05Rik	H3054E07	3.44926	0.00303607	RIKEN cDNA 2610019A05 gene
Mtif2	H3025H03	3.44899	0.00283849	Mitochondrial translational initiation factor 2
1200014M14Rik	H3084C05	3.43804	0.000849896	RIKEN cDNA 1200014M14 gene
Eif3s7	H3149A12	3.43574	0.000486846	Eukaryotic translation initiation factor 3, subunit 7 (zeta)
Alad	H3013F01	3.4312	0.000554888	Aminolevulinate, delta-, dehydratase
Cdc20	H3030B05	3.42906	0.00132725	Cell division cycle 20 homolog (S, cerevisiae)
Emg1	H3135E12	3.42876	0.000554815	EMG1 nucleolar protein homolog (S, cerevisiae)
Ebna1bp2	H3028G10	3.42639	0.00223004	EBNA1 binding protein 2
Rnaset2	H3045A05	3.42484	0.000688662	Ribonuclease T2
	H3154B08	3.42369	0.00208738
Psmc3	H3026H01	3.42334	0.00138016	Proteasome (prosome, macropain) 26S subunit, ATPase 3
Acp1	H3139G09	3.42302	0.000793655	Acid phosphatase 1, soluble
Cox6b1	H3133B05	3.42235	0.000643605	Cytochrome c oxidase, subunit VIb polypeptide 1
Hoxb9	P196	3.41647	0.00163696	Homeo box B9
Susd4	H3136F07	3.41541	0.00206574	Sushi domain containing 4
Itga7	P500	3.4137	0.000721967	Integrin alpha 7
Gtf2f1	H3150G08	3.4123	0.00150142	General transcription factor IIF, polypeptide 1
Nup88	H3086F12	3.41035	0.000486846	Nucleoporin 88
Sfrs10	H3150H05	3.41009	0.000983606	Splicing factor, arginine/serine-rich 10 (transformer 2 homolog, Drosophila)
Magoh	H3106D08	3.40902	0.00206574	Mago-nashi homolog, proliferation-associated (Drosophila)
	H3071H04	3.40826	0.000575439
Lyar	H3103A10	3.4065	0.00102552	Ly1 antibody reactive clone
Bfar	H3004F05	3.4033	0.00155199	Bifunctional apoptosis regulator
Mbd1	H3090C04	3.39993	0.000685148	Methyl-CpG binding domain protein 1
Cdk7	P099	3.39866	0.0012638	Cyclin-dependent kinase 7 (homolog of Xenopus MO15 cdk-activating kinase)
Rpp14	H3022B12	3.39815	0.0012183	Ribonuclease P 14 subunit (human)
Srm	P325	3.39715	0.000899285	Spermidine synthase
Kif27	H3153F12	3.39586	0.00292545	Kinesin family member 27
Ate1	H3021G09	3.39537	0.000669459	Arginine-tRNA-protein transferase 1
Cebpz	H3024F05	3.3948	0.000617647	CCAAT/enhancer binding protein zeta
Sf3a3	H3032D12	3.39206	0.00126412	Splicing factor 3a, subunit 3
Foxa1	P820	3.38595	0.000966796	Forkhead box A1
Plcd1	H3045F12	3.38497	0.00269796	Phospholipase C, delta 1
Mtf2	H3034A04	3.38306	0.00159013	Metal response element binding transcription factor 2
	H3011A05	3.38217	0.000549013
Lsm14a	H3094A07	3.37907	0.00200849	LSM14 homolog A (SCD6, S, cerevisiae)
	N852	3.37615	0.00261955
Hbb-b1	H3032F06	3.37215	0.000949073	Hemoglobin, beta adult major chain
Crsp8	H3103E04	3.37152	0.00349632	Cofactor required for Sp1 transcriptional activation, subunit 8
Lsm14a	H3146F12	3.36982	0.0040123	LSM14 homolog A (SCD6, S, cerevisiae)
Gtpbp4	H3088G02	3.36904	0.000583097	GTP binding protein 4
	H3156G08	3.36873	0.00227791
Ccar1	H3023C11	3.36715	0.00184151	Cell division cycle and apoptosis regulator 1
C330007P06Rik	H3058G05	3.36424	0.000745636	RIKEN cDNA C330007P06 gene
Prpf31	H3015F10	3.36265	0.00238791	PRP31 pre-mRNA processing factor 31 homolog (yeast)
Ttc27	H3134D02	3.36187	0.00136574	Tetratricopeptide repeat domain 27
Ppia	H3072B04	3.35902	0.000807045	Peptidylprolyl isomerase A
Ccdc65	H3078G01	3.35463	0.000523267	Coiled-coil domain containing 65
Surb7	H3079B11	3.35451	0.00134081	SRB7 (suppressor of RNA polymerase B) homolog (S, cerevisiae)
Mrpl48	H3011B09	3.3522	0.000638797	Mitochondrial ribosomal protein L48
Zdhhc5	H3019B09	3.35056	0.00102552	Zinc finger, DHHC domain containing 5
Mrpl48	H3015H12	3.34903	0.000592394	Mitochondrial ribosomal protein L48
Wdr57	H3095E11	3.34808	0.000553861	WD repeat domain 57 (U5 snRNP specific)
	H3053H09	3.34754	0.00166865
1500001M20Rik	H3035H07	3.34658	0.00248575	RIKEN cDNA 1500001M20 gene
Bysl	H3109H09	3.34324	0.00215262	Bystin-like
	H3088A10	3.34257	0.00295635
Phf5a	H3010H12	3.33746	0.00120801	PHD finger protein 5A
Mrfap1	H3115D05	3.33292	0.000963304	Morf4 family associated protein 1
Dkk1	P632	3.33113	0.00137042	Dickkopf homolog 1 (Xenopus laevis)
Papd1	H3126G07	3.32888	0.00213204	PAP associated domain containing 1
Polr1e	H3031F02	3.32802	0.00203677	Polymerase (RNA) I polypeptide E
Igf2bp3	H3072F04	3.32798	0.00208268	Insulin-like growth factor 2 mRNA binding protein 3
Smu1	H3147B05	3.32787	0.00185474	Smu-1 suppressor of mec-8 and unc-52 homolog (C, elegans)
	H3002H12	3.32747	0.000966796
Hoxb4	P197	3.32405	0.000775845	Homeo box B4
Ap4s1	H3075B04	3.32301	0.00144276	Adaptor-related protein complex AP-4, sigma 1
Pa2g4	H3024B11	3.30929	0.000776111	Proliferation-associated 2G4
2310057M21Rik	H3067F11	3.30795	0.00176851	RIKEN cDNA 2310057M21 gene
Cyp7a1	P548	3.2996	0.00111027	Cytochrome P450, family 7, subfamily a, polypeptide 1
	H3058C11	3.29859	0.00165519	Transcribed locus
LOC666841	H3025A06	3.29836	0.00185953	Hypothetical protein LOC666841
Ythdf2	H3084H10	3.2932	0.0025248	YTH domain family 2
LOC636847	P574	3.29192	0.00163327	Similar to eukaryotic translation elongation factor 1 alpha 1
Rnmtl1	H3012H02	3.28917	0.000553861	RNA methyltransferase like 1
Mrps35	H3137H04	3.28783	0.00174105	Mitochondrial ribosomal protein S35
Trmt5	H3119G07	3.28755	0.00118706	TRM5 tRNA methyltransferase 5 homolog (S, cerevisiae)
4933428G09Rik	H3060A08	3.28703	0.000769469	RIKEN cDNA 4933428G09 gene
	H3026G02	3.28418	0.00237973
Wdr74	H3001C06	3.2825	0.00143442	WD repeat domain 74
Bnip1	H3123D10	3.2801	0.00204273	BCL2/adenovirus E1B interacting protein 1, NIP1
Pes1	P044	3.27499	0.00171	Pescadillo homolog 1, containing BRCT domain (zebrafish)
Eif4a1	H3007B10	3.27403	0.000669459	Eukaryotic translation initiation factor 4A1
D530031C13Rik	H3043B01	3.27321	0.00451151	RIKEN cDNA D530031C13 gene
Prpf38a	H3018G03	3.27227	0.00104625	PRP38 pre-mRNA processing factor 38 (yeast) domain containing A
Lsm14a	H3070H10	3.27162	0.00343125	LSM14 homolog A (SCD6, S, cerevisiae)
Rrs1	H3016E07	3.27152	0.00220492	RRS1 ribosome biogenesis regulator homolog (S, cerevisiae)
Gatad2b	H3030C04	3.27116	0.00290114	GATA zinc finger domain containing 2B
Rps27	H3108A05	3.26849	0.00135052	Ribosomal protein S27
Tceb3	H3042H01	3.26655	0.00146662	Transcription elongation factor B (SIII), polypeptide 3
Cops3	H3027C03	3.26604	0.00154269	COP9 (constitutive photomorphogenic) homolog, subunit 3 (Arabidopsis thaliana)
Hbs1l	H3013B03	3.26526	0.000900447	Hbs1-like (S, cerevisiae)
	H3031F04	3.26198	0.000833411
Dhx29	H3127D08	3.2575	0.00232129	DEAH (Asp-Glu-Ala-His) box polypeptide 29
Mett10d	H3158B02	3.25705	0.00149156	Methyltransferase 10 domain containing
Stx4a	H3013G02	3.25575	0.000704867	Syntaxin 4A (placental)
Zfp281	H3024G06	3.25452	0.00159213	Zinc finger protein 281
Xpo4	H3020C04	3.25329	0.00135052	Exportin 4
Utp11l	H3108A10	3.25139	0.00191477	UTP11-like, U3 small nucleolar ribonucleoprotein, (yeast)
Orc4l	H3153E05	3.25122	0.00119391	Origin recognition complex, subunit 4-like (S, cerevisiae)
	H3153B09	3.24764	0.00423503
Hoxa13	P479	3.24756	0.00114628	Homeo box A13
	H3130D02	3.24605	0.000636283
Skiv2l2	H3123E12	3.24491	0.000784485	Superkiller viralicidic activity 2-like 2 (S, cerevisiae)
Mrpl50	H3003G10	3.24226	0.00148874	Mitochondrial ribosomal protein L50
Icosl	P877	3.24099	0.00148363	Icos ligand
Scnm1	H3123F04	3.23934	0.00260105	Sodium channel modifier 1
Ncf1	H3126G03	3.23814	0.00263651	Neutrophil cytosolic factor 1
Wdr75	H3152B04	3.2355	0.00180056	WD repeat domain 75
Ergic2	H3013H05	3.23484	0.000858251	ERGIC and golgi 2
Smarcc1	H3027C04	3.23469	0.00138016	SWI/SNF related, matrix associated, actin dependent regulator of chromatin, subfamily c, member 1
1700029F09Rik	H3083A03	3.23461	0.00405749	RIKEN cDNA 1700029F09 gene
Ubxd6	H3089A07	3.23439	0.00135052	UBX domain containing 6
Fcgbp	H3105A07	3.22956	0.000721967	Fc fragment of IgG binding protein
Rnf113a2	H3057C02	3.2293	0.000643605	Ring finger protein 113A2
Papd1	H3079F04	3.22922	0.00144028	PAP associated domain containing 1
Gtf2f1	H3038H05	3.22652	0.00214234	General transcription factor IIF, polypeptide 1
Tmco1	H3062H06	3.22421	0.00157793	Transmembrane and coiled-coil domains 1
H2-Ab1	P673	3.22401	0.00275004	Histocompatibility 2, class II antigen A, beta 1
Tbl3	H3030A11	3.22309	0.00070667	Transducin (beta)-like 3
	H3020E05	3.2227	0.000736831
Usf2	H3031B10	3.21915	0.00368998	Upstream transcription factor 2
Pole2	H3099E02	3.2187	0.000789675	Polymerase (DNA directed), epsilon 2 (p59 subunit)
Cd8b1	H3146D11	3.21592	0.00103149	CD8 antigen, beta chain 1
Lsm14a	H3150A10	3.2151	0.00144573	LSM14 homolog A (SCD6, S, cerevisiae)
Prpf31	H3141A08	3.21478	0.0034395	PRP31 pre-mRNA processing factor 31 homolog (yeast)
Alkbh3	H3115E09	3.21318	0.00368998	AlkB, alkylation repair homolog 3 (E, coli)
Ccnb1	H3027G03	3.21266	0.00211305	Cyclin B1
MGC30332	H3133H12	3.21151	0.00446095	Hypothetical protein MGC30332
Pes1	H3140G02	3.21141	0.00153247	Pescadillo homolog 1, containing BRCT domain (zebrafish)
Fancl	H3139B08	3.21135	0.00096586	Fanconi anemia, complementation group L
Nfx1	H3030H01	3.21076	0.00100241	Nuclear transcription factor, X-box binding 1
Ddx56	H3083E09	3.21071	0.00233917	DEAD (Asp-Glu-Ala-Asp) box polypeptide 56
Itga1	H3002D09	3.21067	0.000835821	Integrin alpha 1
Sfrs3	H3024C09	3.20966	0.00200849	Splicing factor, arginine/serine-rich 3 (SRp20)
Bxdc1	H3021B12	3.20877	0.00171164	Brix domain containing 1
Coro1b	H3018F07	3.2064	0.00276499	Coronin, actin binding protein 1B
Clpp	H3008E02	3.20555	0.00265467	Caseinolytic peptidase, ATP-dependent, proteolytic subunit homolog (E, coli)
	H3075H08	3.20412	0.0012487	Transcribed locus
Ruvbl1	H3016C12	3.20375	0.00149249	RuvB-like protein 1
Lias	H3151D12	3.20343	0.000782313	Lipoic acid synthetase
Dph5	H3105C03	3.19968	0.00198751	DPH5 homolog (S, cerevisiae)
Ruvbl1	N838	3.19966	0.00327033	RuvB-like protein 1
Gss	H3050C02	3.19947	0.00104625	Glutathione synthetase
Gss	H3136C12	3.19868	0.00125752	Glutathione synthetase
Fubp1	H3020A11	3.19638	0.0013318	Far upstream element (FUSE) binding protein 1
Mki67ip	H3145E03	3.19284	0.00110861	Mki67 (FHA domain) interacting nucleolar phosphoprotein
Nup160	H3056A08	3.18635	0.000835821	Nucleoporin 160
Rrm2	H3003F02	3.18552	0.000799461	Ribonucleotide reductase M2
C330023M02Rik	H3103C03	3.18443	0.00265304	RIKEN cDNA C330023M02 gene
Mrpl51	H3007C08	3.18403	0.000761673	Mitochondrial ribosomal protein L51
	H3119B01	3.18319	0.00124784
Ruvbl1	P938	3.18176	0.000762185	RuvB-like protein 1
Vkorc1	H3137D12	3.17405	0.0013318	Vitamin K epoxide reductase complex, subunit 1
Ivl	P503	3.17329	0.00284428	Involucrin
Rad18	H3138H12	3.17015	0.00102451	RAD18 homolog (S, cerevisiae)
Osgepl1	H3052C05	3.16842	0.00265681	O-sialoglycoprotein endopeptidase-like 1
Sfrs3	H3025G02	3.1645	0.0031482	Splicing factor, arginine/serine-rich 3 (SRp20)
Orc1l	H3031D01	3.15955	0.00171014	Origin recognition complex, subunit 1-like (S,cereviaiae)
1700052N19Rik	H3027D03	3.15948	0.000825003	RIKEN cDNA 1700052N19 gene
	H3157A01	3.1547	0.00414253
Foxn2	H3039E11	3.15431	0.00278916	Forkhead box N2
Ncl	H3016D12	3.15224	0.00102148	Nucleolin
Mrpl35	H3130C12	3.15121	0.00166107	Mitochondrial ribosomal protein L35
Grwd1	H3098B06	3.14719	0.00283849	Glutamate-rich WD repeat containing 1
Cd14	P596	3.14507	0.00132912	CD14 antigen
Insr	N765	3.14489	0.00354937	Insulin receptor
Hoxd1	P804	3.14485	0.00423753	Homeo box D1
Odf2l	H3043G05	3.14474	0.00339812	Outer dense fiber of sperm tails 2-like
2310035K24Rik	H3128F02	3.14197	0.00341181	RIKEN cDNA 2310035K24 gene
Suv39h1	H3141G04	3.14167	0.00174432	Suppressor of variegation 3-9 homolog 1 (Drosophila)
Eif5	H3015B06	3.13552	0.00175334	Eukaryotic translation initiation factor 5
Nsmaf	H3138F10	3.1349	0.000806091	Neutral sphingomyelinase (N-SMase) activation associated factor
Seh1l	H3030B10	3.13283	0.000763955	SEH1-like (S, cerevisiae
Asf1a	H3063H04	3.1324	0.000789675	ASF1 anti-silencing function 1 homolog A (S, cerevisiae)
Prpf4	H3058E01	3.13176	0.00106354	PRP4 pre-mRNA processing factor 4 homolog (yeast)
1810029B16Rik	H3078F07	3.13065	0.000841032	RIKEN cDNA 1810029B16 gene
Aup1	H3126E04	3.13004	0.00227215	Ancient ubiquitous protein
0610009D07Rik	H3159G04	3.12975	0.000795613	RIKEN cDNA 0610009D07 gene
Drg2	H3074D09	3.12919	0.00272322	Developmentally regulated GTP binding protein 2
Gtf2h4	H3022F02	3.12742	0.00126168	General transcription factor II H, polypeptide 4
Onecut1	P477	3.1271	0.00149249	One cut domain, family member 1
5330408N05Rik	H3080G12	3.12702	0.000830126	RIKEN cDNA 5330408N05 gene
Mpdu1	H3079D06	3.12676	0.00160485	Mannose-P-dolichol utilization defect 1
	H3011C05	3.1256	0.00166865
Rnf167	H3141A05	3.12328	0.00439722	Ring finger protein 167
Hspe1	H3001H05	3.12133	0.00125752	Heat shock protein 1 (chaperonin 10)
Pxmp3	H3143D09	3.11847	0.00156193	Peroxisomal membrane protein 3
Atoh1	P515	3.11737	0.000853005	Atonal homolog 1 (Drosophila)
BC003993	H3154F10	3.11654	0.00105713	CDNA sequence BC003993
Ccnb1	H3105B10	3.11566	0.00109857	Cyclin B1
Trap1	H3027H04	3.11487	0.00174297	TNF receptor-associated protein 1
Hbb-b1	H3134E01	3.11466	0.00162878	Hemoglobin, beta adult major chain
Ak2	H3156D05	3.11259	0.00146978	Adenylate kinase 2
	H3007D08	3.11248	0.000886423
AU022870	H3140C07	3.11125	0.00138016	Expressed sequence AU022870
Dbf4	H3062G11	3.1097	0.00270128	DBF4 homolog (S, cerevisiae)
2010204N08Rik	P244	3.10865	0.00243736	RIKEN cDNA 2010204N08 gene
Rad51	H3019G10	3.10633	0.00184213	RAD51 homolog (S, cerevisiae)
Mtg1	H3094H05	3.10551	0.000886423	Mitochondrial GTPase 1 homolog (S, cerevisiae)
Abce1	H3062G08	3.10313	0.00111027	ATP-binding cassette, sub-family E (OABP), member 1
BC030440	H3105E03	3.10193	0.00166107	CDNA sequence BC030440
Cited1	H3076B01	3.10049	0.00213204	Cbp/p300-interacting transactivator with Glu/Asp-rich carboxy-terminal domain 1
Fgf12	P058	3.10024	0.00102148	Fibroblast growth factor 12
D13Wsu50e	H3054H06	3.09801	0.00114055	DNA segment, Chr 13, Wayne State University 50, expressed
Cdc25c	H3037G04	3.09776	0.000809643	Cell division cycle 25 homolog C (S, cerevisiae)
Tcp1	H3013C11	3.09624	0.00158905	T-complex protein 1
Cct5	H3023F08	3.0961	0.00132489	Chaperonin subunit 5 (epsilon)
	H3090F11	3.09565	0.00232237	Transcribed locus
Ddx55	H3030A10	3.09376	0.00153001	DEAD (Asp-Glu-Ala-Asp) box polypeptide 55
Rrm2	H3024A11	3.09297	0.000870142	Ribonucleotide reductase M2
Bccip	H3150F12	3.09266	0.00241612	BRCA2 and CDKN1A interacting protein
Ppil4	H3070A07	3.09128	0.0010738	Peptidylprolyl isomerase (cyclophilin)-like 4
Ankrd17	H3043A01	3.09053	0.00209212	Ankyrin repeat domain 17
Rcc2	H3078F06	3.08947	0.00164738	Regulator of chromosome condensation 2
Nol10	H3094G09	3.08902	0.00137798	Nucleolar protein 10
Sdc2	P312	3.0887	0.00138016	Syndecan 2
Qrsl1	H3045H05	3.08851	0.00089412	Glutaminyl-tRNA synthase (glutamine-hydrolyzing)-like 1
	H3015A11	3.08801	0.000988751
Rims2	H3042E05	3.08771	0.000912944	Regulating synaptic membrane exocytosis 2
Tulp4	H3007F05	3.08647	0.00128967	Tubby like protein 4
Txnl2	H3008C02	3.0848	0.000795613	Thioredoxin-like 2
Lap3	H3096A02	3.0837	0.000923257	Leucine aminopeptidase 3
Eif5b	H3106C08	3.08215	0.0019338	Eukaryotic translation initiation factor 5B
C80913	H3048D04	3.08081	0.00152219	Expressed sequence C80913
Acox1	H3018A12	3.07901	0.00138227	Acyl-Coenzyme A oxidase 1, palmitoyl
Set	H3027B06	3.07607	0.00221262	SET translocation
	H3022B01	3.07604	0.00134625
Bxdc1	H3099G08	3.07483	0.00169997	Brix domain containing 1
Fgf13	P652	3.07299	0.000780086	Fibroblast growth factor 13
Cacybp	H3079F05	3.0722	0.00147421	Calcyclin binding protein
Uble1b	H3085D02	3.07207	0.00147421	Ubiquitin-like 1 (sentrin) activating enzyme E1B
Ddx20	H3093F08	3.07171	0.00356096	DEAD (Asp-Glu-Ala-Asp) box polypeptide 20
Sfrs10	H3044B05	3.07056	0.00111069	Splicing factor, arginine/serine-rich 10 (transformer 2 homolog, Drosophila)
Evx1	P427	3.07044	0.000776111	Even skipped homeotic gene 1 homolog
Trub1	H3035B03	3.0698	0.00354107	TruB pseudouridine (psi) synthase homolog 1 (E, coli)
Trp53	P787	3.06954	0.00429095	Transformation related protein 53
Bche	H3138B01	3.06771	0.00144916	Butyrylcholinesterase
Mrpl50	H3125F05	3.06527	0.000776111	Mitochondrial ribosomal protein L50
2310014H01Rik	H3003H06	3.06427	0.00452177	RIKEN cDNA 2310014H01 gene
	H3097A02	3.06332	0.0012755	Transcribed locus
Eif5a	H3124A10	3.06262	0.00126412	Eukaryotic translation initiation factor 5A
Cenpl	H3125B06	3.06203	0.00150009	Centromere protein L
Pes1	H3115A03	3.06068	0.00255468	Pescadillo homolog 1, containing BRCT domain (zebrafish)
Pdlim1	P898	3.05938	0.00102148	PDZ and LIM domain 1 (elfin)
Polr1e	H3109C07	3.05917	0.00114574	Polymerase (RNA) I polypeptide E
Commd3	H3125D07	3.05873	0.00113866	COMM domain containing 3
Mett11d1	H3041D06	3.05744	0.00140209	Methyltransferase 11 domain containing 1
	H3157F11	3.05618	0.000844208
Tek	P903	3.04793	0.0015236	Endothelial-specific receptor tyrosine kinase
Slc28a2	H3014C12	3.04753	0.00312603	Solute carrier family 28 (sodium-coupled nucleoside transporter), member 2
Mesp1	P053	3.04607	0.00183665	Mesoderm posterior 1
Itga8	P223	3.04542	0.00400125	Integrin alpha 8
Actn4	H3042H05	3.04474	0.000858959	Actinin alpha 4
Shmt1	H3040C06	3.0442	0.00184076	Serine hydroxymethyl transferase 1 (soluble)
Gins4	H3014A09	3.04095	0.000923257	GINS complex subunit 4 (Sld5 homolog)
Wars	H3021A12	3.03951	0.00150238	Tryptophanyl-tRNA synthetase
Ptp4a1	H3062E09	3.03929	0.000912944	Protein tyrosine phosphatase 4a1
Eif4a1	H3007B09	3.03732	0.00159729	Eukaryotic translation initiation factor 4A1
	H3040G12	3.03652	0.00102148
Eif5	H3075C05	3.03611	0.00303607	Eukaryotic translation initiation factor 5
Sec13l1	H3028C06	3.03586	0.00149249	SEC13-like 1 (S, cerevisiae)
Rest	P904	3.03453	0.00102451	RE1-silencing transcription factor
BC003331	H3089F03	3.03401	0.00102148	CDNA sequence BC003331
	H3065G10	3.03335	0.00112852
Slc6a8	H3077C01	3.03262	0.00207001	Solute carrier family 6 (neurotransmitter transporter, creatine), member 8
	H3128C02	3.03148	0.00131996	Transcribed locus
	H3020E10	3.03127	0.00188911
Lmx1b	P708	3.03069	0.00113866	LIM homeobox transcription factor 1 beta
Cul5	H3080A09	3.02908	0.00148363	Cullin 5
Mettl5	H3074C08	3.02869	0.00209245	Methyltransferase like 5
	H3024E09	3.02533	0.000912944
Strap	H3156G11	3.02121	0.00331361	Serine/threonine kinase receptor associated protein
Hbb-b1	H3113C01	3.02055	0.00100376	Hemoglobin, beta adult major chain
Snapc1	H3023C01	3.01938	0.00354	Small nuclear RNA activating complex, polypeptide 1
Apex1	H3007F01	3.01616	0.00400125	Apurinic/apyrimidinic endonuclease 1
	H3101H09	3.01522	0.00127289
Rars	H3016E12	3.01355	0.00169997	Arginyl-tRNA synthetase
Prpf31	H3117C05	3.01077	0.00302021	PRP31 pre-mRNA processing factor 31 homolog (yeast)
Snrpa1	H3004F02	3.00646	0.0037921	Small nuclear ribonucleoprotein polypeptide A'
Iqgap2	H3126F02	3.00314	0.00138227	IQ motif containing GTPase activating protein 2
Hbb-b1	H3117D02	3.00237	0.00153001	Hemoglobin, beta adult major chain
Cycs	H3032C01	3.00217	0.000886423	Cytochrome c, somatic
Tomm22	H3076G10	3.00216	0.00147606	Translocase of outer mitochondrial membrane 22 homolog (yeast)
AL033314	H3127H09	3.00199	0.00343959	Expressed sequence AL033314
Arrdc1	H3115A07	2.9995	0.00255074	Arrestin domain containing 1
Gadd45b	P385	2.99876	0.00379751	Growth arrest and DNA-damage-inducible 45 beta
D330037H05Rik	H3087A11	2.99624	0.00131449	RIKEN cDNA D330037H05 gene
	H3070A08	2.99577	0.00164738
Ccr3	P617	2.99535	0.000984321	Chemokine (C-C motif) receptor 3
Coro1a	P620	2.99277	0.00183665	Coronin, actin binding protein 1A
Usp14	H3029D02	2.992	0.00379678	Ubiquitin specific peptidase 14
Tcfap2c	H3014E10	2.98998	0.00419412	Transcription factor AP-2, gamma
Sfrs3	H3025G01	2.98881	0.00298385	Splicing factor, arginine/serine-rich 3 (SRp20)
F730047E07Rik	H3094A10	2.9866	0.00113866	RIKEN cDNA F730047E07 gene
Wbp7	H3159D08	2.98256	0.00096586	WW domain binding protein 7
Paics	H3118D02	2.98175	0.00166865	Phosphoribosylaminoimidazole carboxylase, phosphoribosylaminoribosylaminoimidazole, succinocarboxamide synthetase
37316	H3011G03	2.98135	0.00127289	Methionine-tRNA synthetase 2 (mitochondrial)
	H3111E02	2.97901	0.00124732
Sec11l3	H3014E07	2.97845	0.000977957	Sec11-like 3 (S, cerevisiae)
Prim1	H3131H08	2.97577	0.00114055	DNA primase, p49 subunit
Eif4a1	H3011H05	2.97506	0.00119545	Eukaryotic translation initiation factor 4A1
Rarsl	H3051D07	2.97423	0.00145022	Arginyl-tRNA synthetase-like
	H3020C10	2.96988	0.00147623
Mettl2	H3026C07	2.96921	0.00138016	Methyltransferase like 2
Nudc	H3122D09	2.96862	0.00132684	Nuclear distribution gene C homolog (Aspergillus)
Acsl5	H3097F06	2.96495	0.00161233	Acyl-CoA synthetase long-chain family member 5
Rbm28	H3014D12	2.96464	0.00336704	RNA binding motif protein 28
Abce1	H3137D07	2.96461	0.00116366	ATP-binding cassette, sub-family E (OABP), member 1
1110008L16Rik	H3027D06	2.96414	0.0012638	RIKEN cDNA 1110008L16 gene
Ppm1d	H3156C03	2.9629	0.00142514	Protein phosphatase 1D magnesium-dependent, delta isoform
Ckap2	H3119C04	2.96261	0.00268437	Cytoskeleton associated protein 2
	H3003B11	2.96194	0.00113088
	H3046H02	2.96161	0.00167721
	H3140H05	2.96069	0.00110066
Il12b	P219	2.96011	0.00299582	Interleukin 12b
Cldn1	P880	2.95901	0.00264469	Claudin 1
Skiv2l2	H3026H08	2.9578	0.00354107	Superkiller viralicidic activity 2-like 2 (S, cerevisiae)
Zfp622	H3087F08	2.95777	0.00230033	Zinc finger protein 622
Qtrtd1	H3022F11	2.95569	0.00184188	Queuine tRNA-ribosyltransferase domain containing 1
Mrps10	H3014A01	2.95367	0.00114628	Mitochondrial ribosomal protein S10
Cdx1	P606	2.95243	0.001048	Caudal type homeo box 1
Vtn	P796	2.95155	0.0039354	Vitronectin
Dnaja3	H3074G01	2.95017	0.00110861	DnaJ (Hsp40) homolog, subfamily A, member 3
	H3002F05	2.94958	0.00204301
Ppat	H3026B04	2.94903	0.00393981	Phosphoribosyl pyrophosphate amidotransferase
	H3020E06	2.94763	0.00101906
Ppig	H3072G10	2.94744	0.00131784	Peptidyl-prolyl isomerase G (cyclophilin G)
LOC624348	H3038A08	2.94739	0.00409319	Similar to ribosomal protein S24
Slc30a2	H3011H06	2.94597	0.00128418	Solute carrier family 30 (zinc transporter), member 2
Kpna2	H3043A09	2.94568	0.00118836	Karyopherin (importin) alpha 2
Cluap1	H3129E01	2.94414	0.00113632	Clusterin associated protein 1
Nup35	H3055E06	2.94393	0.00188911	Nucleoporin 35
Fubp1	H3048B01	2.94329	0.00208741	Far upstream element (FUSE) binding protein 1
Nup155	H3127F09	2.94318	0.00183665	Nucleoporin 155
Dbf4	H3071G05	2.93965	0.00201097	DBF4 homolog (S, cerevisiae)
Pcsk6	P080	2.93943	0.00326944	Proprotein convertase subtilisin/kexin type 6
Syncrip	H3020B10	2.93747	0.00210732	Synaptotagmin binding, cytoplasmic RNA interacting protein
Shcbp1	H3057D08	2.93674	0.00207535	Shc SH2-domain binding protein 1
Stx4a	P327	2.9351	0.00250839	Syntaxin 4A (placental)
Rbmx	H3059H09	2.93479	0.00134081	RNA binding motif protein, X chromosome
	H3012B10	2.93427	0.00119587
AU014645	H3007D12	2.93416	0.00137798	Expressed sequence AU014645
Synj2bp	H3102A09	2.93412	0.00127114	Synaptojanin 2 binding protein
Mrpl32	H3013H10	2.93232	0.00159687	Mitochondrial ribosomal protein L32
C230052I12Rik	H3105H11	2.93204	0.00149249	RIKEN cDNA C230052I12 gene
Hadh2	H3123H01	2.93009	0.00149249	Hydroxyacyl-Coenzyme A dehydrogenase type II
Aaas	H3087C01	2.92907	0.00164494	Achalasia, adrenocortical insufficiency, alacrimia
9430016H08Rik	H3002G05	2.92714	0.00140209	RIKEN cDNA 9430016H08 gene
Ctnnbl1	H3127E11	2.927	0.00170842	Catenin, beta like 1
1810011O16Rik	H3020D03	2.92683	0.00336498	RIKEN cDNA 1810011O16 gene
Plaa	H3004D02	2.92606	0.00262915	Phospholipase A2, activating protein
Nkrf	H3072D03	2.92549	0.00207535	NF-kappaB repressing factor
Pcsk4	P049	2.92528	0.00262915	Proprotein convertase subtilisin/kexin type 4
3110056K07Rik	H3020A06	2.92513	0.00372089	RIKEN cDNA 3110056K07 gene
Ddx18	H3008E09	2.92363	0.00290696	DEAD (Asp-Glu-Ala-Asp) box polypeptide 18
Cct5	H3147A03	2.92356	0.00142121	Chaperonin subunit 5 (epsilon)
Tacc3	H3091G11	2.9235	0.00160372	Transforming, acidic coiled-coil containing protein 3
Ptcd2	H3157C02	2.923	0.00146978	Pentatricopeptide repeat domain 2
Asf1a	H3042E09	2.92246	0.0015055	ASF1 anti-silencing function 1 homolog A (S, cerevisiae)
Abcb6	H3017F04	2.92234	0.00108415	ATP-binding cassette, sub-family B (MDR/TAP), member 6
Ppig	H3066E04	2.92087	0.00109006	Peptidyl-prolyl isomerase G (cyclophilin G)
Eif1a	H3114A08	2.92074	0.00303607	Eukaryotic translation initiation factor 1A
Ube2a	H3066B11	2.91961	0.0010615	Ubiquitin-conjugating enzyme E2A, RAD6 homolog (S, cerevisiae)
Mrpl3	H3129B03	2.91955	0.00138016	Mitochondrial ribosomal protein L3
Srr	H3015H09	2.91897	0.00293063	Serine racemase
Narfl	H3143F03	2.91659	0.0013318	Nuclear prelamin A recognition factor-like
Ddx55	H3060B06	2.91561	0.00385177	DEAD (Asp-Glu-Ala-Asp) box polypeptide 55
Usp16	H3152C04	2.91434	0.00199179	Ubiquitin specific peptidase 16
	H3023B12	2.91373	0.00465327
Zbtb25	H3008G12	2.91001	0.00162447	Zinc finger and BTB domain containing 25
4833421E05Rik	H3083H05	2.90981	0.00110861	RIKEN cDNA 4833421E05 gene
D330037H05Rik	H3017C04	2.90871	0.00336704	RIKEN cDNA D330037H05 gene
Sepx1	H3002E01	2.90695	0.00246355	Selenoprotein X 1
Tomm22	H3093D09	2.90511	0.00113088	Translocase of outer mitochondrial membrane 22 homolog (yeast)
	H3086A05	2.90385	0.00194088
Hes5	P678	2.90361	0.00132489	Hairy and enhancer of split 5 (Drosophila)
	H3032H05	2.90326	0.0010738
	H3157A09	2.90139	0.00111069
	H3119G11	2.90117	0.001852
	H3049G01	2.89931	0.00118461
Il17ra	H3008A03	2.89887	0.00124301	Interleukin 17 receptor A
4833421E05Rik	H3145E08	2.89791	0.00136574	RIKEN cDNA 4833421E05 gene
	H3050C01	2.89735	0.00113866
	H3032C04	2.89719	0.00151543
Dnajc11	H3015F06	2.89655	0.00424439	DnaJ (Hsp40) homolog, subfamily C, member 11
Eif3s1	H3018B09	2.89578	0.00226963	Eukaryotic translation initiation factor 3, subunit 1 alpha
Rars	H3029D11	2.89571	0.00173858	Arginyl-tRNA synthetase
Trmt5	H3115F01	2.89491	0.00176735	TRM5 tRNA methyltransferase 5 homolog (S, cerevisiae)
Sfrs7	H3076G09	2.89243	0.0039396	Splicing factor, arginine/serine-rich 7
Mib1	H3039A01	2.89218	0.00155339	Mindbomb homolog 1 (Drosophila)
Trio	H3046F06	2.89171	0.00120801	Triple functional domain (PTPRF interacting)
Rars	H3016D09	2.8912	0.00142121	Arginyl-tRNA synthetase
Ppig	H3151G08	2.89118	0.00298217	Peptidyl-prolyl isomerase G (cyclophilin G)
Cct7	H3110F02	2.89063	0.00292545	Chaperonin subunit 7 (eta)
Cpeb2	H3012C04	2.89006	0.00168663	Cytoplasmic polyadenylation element binding protein 2
Foxc2	P905	2.88997	0.00256413	Forkhead box C2
Ankrd27	H3016B11	2.88663	0.004243	Ankyrin repeat domain 27 (VPS9 domain)
Echdc1	H3085F11	2.88619	0.00305955	Enoyl Coenzyme A hydratase domain containing 1
Ltv1	H3105E01	2.88404	0.00182814	LTV1 homolog (S, cerevisiae)
Rabl2a	H3121D04	2.88401	0.00216863	RAB, member of RAS oncogene family-like 2A
Rbm13	H3009D08	2.88321	0.00143288	RNA binding motif protein 13
E330036I19Rik	H3018G07	2.8819	0.00463877	RIKEN cDNA E330036I19 gene
Supv3l1	H3046D07	2.88013	0.00120801	Suppressor of var1, 3-like 1 (S, cerevisiae)
Vdac3	H3133H07	2.87812	0.00149673	Voltage-dependent anion channel 3
Bzw2	H3018H03	2.8775	0.00132489	Basic leucine zipper and W2 domains 2
LOC544883	H3091E09	2.87727	0.00181148	Similar to X-linked eukaryotic translation initiation factor 1A
Rai12	H3150E05	2.87725	0.002482	Retinoic acid induced 12
F730047E07Rik	H3137G04	2.87697	0.00271322	RIKEN cDNA F730047E07 gene
BC031181	H3098B11	2.87611	0.00138227	CDNA sequence BC031181
Usp38	H3024G11	2.87505	0.00146958	Ubiquitin specific peptidase 38
Acp1	H3033B10	2.87486	0.00132782	Acid phosphatase 1, soluble
Kctd5	H3007B06	2.87475	0.00159213	Potassium channel tetramerisation domain containing 5
Psmc1	H3134B06	2.87418	0.00385706	Protease (prosome, macropain) 26S subunit, ATPase 1
Mlf1ip	H3101D02	2.874	0.00303759	Myeloid leukemia factor 1 interacting protein
Yif1a	H3012A08	2.87386	0.00341181	Yip1 interacting factor homolog A (S, cerevisiae)
Rps2	H3008H05	2.87328	0.00291717	Ribosomal protein S2
Fgfr1	N797	2.87259	0.00459606	Fibroblast growth factor receptor 1
Rg9mtd1	H3028G01	2.87254	0.00175883	RNA (guanine-9-) methyltransferase domain containing 1
Asnsd1	H3120C05	2.87225	0.0015934	Asparagine synthetase domain containing 1
1500001L15Rik	H3151A07	2.87215	0.00261954	RIKEN cDNA 1500001L15 gene
Set	H3007A09	2.87211	0.00127308	SET translocation
Tnxb	H3128B01	2.8717	0.00474764	Tenascin XB
Slc35b1	H3019B11	2.87088	0.00127114	Solute carrier family 35, member B1
Bub1	H3136E05	2.8693	0.00453967	Budding uninhibited by benzimidazoles 1 homolog (S, cerevisiae)
Cyp17a1	H3018A11	2.86742	0.00147227	Cytochrome P450, family 17, subfamily a, polypeptide 1
Smc2l1	H3021F09	2.86738	0.00257993	SMC2 structural maintenance of chromosomes 2-like 1 (yeast)
Stard13	H3036E11	2.86573	0.00136574	Serologically defined colon cancer antigen 13
Trappc6b	H3043B08	2.86519	0.00208679	Trafficking protein particle complex 6B
Tmod2	H3054A05	2.86439	0.00218609	Tropomodulin 2
Jarid1a	H3006G05	2.86426	0.00243509	Jumonji, AT rich interactive domain 1A (Rbp2 like)
Tbl3	H3034C10	2.8642	0.00169997	Transducin (beta)-like 3
Gnpat	H3016D04	2.86366	0.00130713	Glyceronephosphate O-acyltransferase
	H3015F11	2.86282	0.00136912
1700021F05Rik	H3146H12	2.86246	0.00155644	RIKEN cDNA 1700021F05 gene
Dld	H3144G11	2.86223	0.00421503	Dihydrolipoamide dehydrogenase
Pcbp1	H3077E03	2.86077	0.00132912	Poly(rC) binding protein 1
Rbm18	H3058C04	2.85959	0.0013189	RNA binding motif protein 18
Twistnb	H3057A03	2.85784	0.00343959	TWIST neighbor
Mecr	H3015A03	2.85744	0.00476636	Mitochondrial trans-2-enoyl-CoA reductase
Hdac6	H3046G07	2.85356	0.00310027	Histone deacetylase 6
	H3022A03	2.8534	0.00397556	Adult male spinal cord cDNA, RIKEN full-length enriched library, clone:A330053K08 product:unclassifiable, full insert sequence
2410017P07Rik	H3140E07	2.85334	0.00188552	RIKEN cDNA 2410017P07 gene
Lgtn	H3033E03	2.85306	0.0036211	Ligatin
2310002B06Rik	H3048D09	2.85264	0.00150009	RIKEN cDNA 2310002B06 gene
Pcid2	H3121B03	2.85257	0.00268437	PCI domain containing 2
Atad3a	H3114C11	2.8523	0.00473324	ATPase family, AAA domain containing 3A
Gtpbp2	H3095A06	2.85114	0.00182055	GTP binding protein 2
1810042K04Rik	H3042D04	2.84952	0.00165808	RIKEN cDNA 1810042K04 gene
D19Bwg1357e	H3016H05	2.84939	0.00154591	DNA segment, Chr 19, Brigham & Women's Genetics 1357 expressed
Gtf3c3	H3121D12	2.8491	0.00202969	General transcription factor IIIC, polypeptide 3
	H3011G09	2.84909	0.00204385
4921521F21Rik	H3134F08	2.84872	0.00430101	RIKEN cDNA 4921521F21 gene
	H3041C12	2.8482	0.00356979
	H3045D01	2.84774	0.00141867
	H3115B02	2.8477	0.00269735
Gpatc4	H3015B07	2.84567	0.00363232	G patch domain containing 4
2310037I24Rik	H3006F03	2.84546	0.00146662	RIKEN cDNA 2310037I24 gene
Txnrd1	H3005B03	2.84502	0.0049847	Thioredoxin reductase 1
	H3024G04	2.84411	0.00245961
Hspd1	H3030A03	2.8441	0.00324501	Heat shock protein 1 (chaperonin)
Igf2	H3126A04	2.84359	0.00195589	Insulin-like growth factor 2
Hs3st1	H3064A08	2.84298	0.00138016	Heparan sulfate (glucosamine) 3-O-sulfotransferase 1
Eif2b2	H3128D07	2.84293	0.00240379	Eukaryotic translation initiation factor 2B, subunit 2 beta
Mycbp	H3130A06	2.84263	0.00223621	C-myc binding protein
Pcsk5	P159	2.84238	0.0028024	Proprotein convertase subtilisin/kexin type 5
Tasp1	H3132H02	2.84082	0.00419412	Taspase, threonine aspartase 1
Zfp143	H3086H11	2.84029	0.00281263	Zinc finger protein 143
	H3018A01	2.83993	0.00367075
Sult2a2	H3016C04	2.8392	0.00208746	Sulfotransferase family 2A, dehydroepiandrosterone (DHEA)-preferring, member 2
Lrp8	P177	2.83778	0.00407288	Low density lipoprotein receptor-related protein 8, apolipoprotein e receptor
Ttc4	H3055E02	2.83741	0.00167105	Tetratricopeptide repeat domain 4
Pdzk1ip1	H3132D04	2.83573	0.00136049	PDZK1 interacting protein 1
Nras	H3079H06	2.83412	0.00155015	Neuroblastoma ras oncogene
Gdf5	P458	2.83394	0.00222264	Growth differentiation factor 5
Eif4a1	H3007B11	2.83334	0.00148595	Eukaryotic translation initiation factor 4A1
	H3041C01	2.83292	0.00135052
	H3058H05	2.83284	0.00273341
Trnt1	H3010B09	2.83211	0.00170842	TRNA nucleotidyl transferase, CCA-adding, 1
	H3100B09	2.83187	0.00198452
Arl6ip5	H3020G12	2.83034	0.00206302	ADP-ribosylation factor-like 6 interacting protein 5
Bub3	H3018H01	2.8299	0.00191061	Budding uninhibited by benzimidazoles 3 homolog (S, cerevisiae)
Palm	H3018H10	2.82898	0.00464705	Paralemmin
2610101J03Rik	H3023A11	2.82865	0.00290335	RIKEN cDNA 2610101J03 gene
1810042K04Rik	H3007C04	2.82777	0.00203681	RIKEN cDNA 1810042K04 gene
LOC193330	H3068G06	2.82697	0.00372089	Similar to Eukaryotic translation initiation factor 1A, X-chromosomal (eIF-1A X isoform) (eIF-4C)
Cdc73	H3127F07	2.82675	0.00421263	Vcell division cycle 73, Paf1/RNA polymerase II complex component, homolog (S, cerevisiae)
Rarsl	H3099E08	2.82671	0.00144482	Arginyl-tRNA synthetase-like
Mbnl3	H3019G02	2.82656	0.00165724	Muscleblind-like 3 (Drosophila)
	H3010A11	2.8259	0.00149156
Phactr1	H3018G12	2.82296	0.001494	Phosphatase and actin regulator 1
Cul5	H3052B05	2.82194	0.00143552	Cullin 5
Rps2	H3107F07	2.82174	0.00163327	Ribosomal protein S2
Tacc3	H3100F07	2.81898	0.00289653	Transforming, acidic coiled-coil containing protein 3
Kcnab1	H3030D04	2.81883	0.00276499	Potassium voltage-gated channel, shaker-related subfamily, beta member 1
Nif3l1	H3125F04	2.81822	0.00227215	Ngg1 interacting factor 3-like 1 (S, pombe)
Bub1	H3130G05	2.818	0.00222934	Budding uninhibited by benzimidazoles 1 homolog (S, cerevisiae)
Paf1	H3073H06	2.81714	0.00313818	Paf1, RNA polymerase II associated factor, homolog (S, cerevisiae)
Eif3s4	H3016F05	2.81695	0.00493214	Eukaryotic translation initiation factor 3, subunit 4 (delta)
Bcat2	H3146B10	2.81643	0.00212193	Branched chain aminotransferase 2, mitochondrial
Peg10	H3006A12	2.81592	0.00158905	Paternally expressed 10
Ada	P509	2.81394	0.00138706	Adenosine deaminase
Tmem128	H3088E06	2.80965	0.00203722	Transmembrane protein 128
Satb1	H3032H03	2.80797	0.00184213	Special AT-rich sequence binding protein 1
Tarsl1	H3135F07	2.80671	0.00248366	Threonyl-tRNA synthetase-like 1
Arrdc1	H3057B05	2.80581	0.00321707	Arrestin domain containing 1
Plk1	P743	2.80428	0.00158317	Polo-like kinase 1 (Drosophila)
Ash2l	H3147F02	2.80423	0.00185074	Ash2 (absent, small, or homeotic)-like (Drosophila)
Ga17	H3007D11	2.8041	0.00283316	Dendritic cell protein GA17
Klhdc2	H3071D02	2.80323	0.00404292	Kelch domain containing 2
Map4k5	H3127G07	2.80317	0.00227791	Mitogen-activated protein kinase kinase kinase kinase 5
Cdc91l1	H3011E05	2.80268	0.00203393	CDC91 cell division cycle 91-like 1 (S, cerevisiae)
Arpp19	H3143C01	2.80096	0.00336748	CAMP-regulated phosphoprotein 19
Pet112l	H3157A06	2.80079	0.00147421	PET112-like (yeast)
Tpd52l2	H3079H04	2.80062	0.00171014	Tumor protein D52-like 2
Adam17	H3010D10	2.79999	0.00222934	A disintegrin and metallopeptidase domain 17
6030408C04Rik	H3119C05	2.79958	0.00199734	RIKEN cDNA 6030408C04 gene
Hdgf	H3046C06	2.79933	0.00473697	Hepatoma-derived growth factor
	H3010G08	2.79916	0.00151711
Cdh16	P530	2.79836	0.00289653	Cadherin 16
2410004L22Rik	H3017A05	2.79598	0.00245961	RIKEN cDNA 2410004L22 gene
Krt1-18	P702	2.79569	0.00227791	Keratin complex 1, acidic, gene 18
Ash2l	H3028A10	2.79496	0.00217817	Ash2 (absent, small, or homeotic)-like (Drosophila)
Eif3s1	H3017D08	2.79385	0.00293063	Eukaryotic translation initiation factor 3, subunit 1 alpha
Gata3	H3049E04	2.79339	0.00299264	GATA binding protein 3
Ube2t	H3101C02	2.79127	0.00324516	Ubiquitin-conjugating enzyme E2T (putative)
D19Ertd737e	H3076A04	2.7893	0.00195606	DNA segment, Chr 19, ERATO Doi 737, expressed
Gpiap1	H3106B06	2.78912	0.00260859	GPI-anchored membrane protein 1
Nup37	H3067A12	2.78889	0.00168922	Nucleoporin 37
Isg20l1	H3023E08	2.78789	0.00284428	Interferon stimulated exonuclease gene 20-like 1
Krt1-13	H3022G09	2.78785	0.00267738	Keratin complex 1, acidic, gene 13
Prpf38b	H3075E08	2.78619	0.00174297	PRP38 pre-mRNA processing factor 38 (yeast) domain containing B
	H3006B04	2.78601	0.00179655	Transcribed locus
Apobec3	H3130C05	2.78551	0.0021098	Apolipoprotein B editing complex 3
9230106L01Rik	H3115B05	2.78543	0.00143572	RIKEN cDNA 9230106L01 gene
Dym	H3016A06	2.78519	0.00299264	Dymeclin
Aven	H3092D11	2.78386	0.00206574	Apoptosis, caspase activation inhibitor
Gtpbp4	H3065C02	2.7831	0.00203393	GTP binding protein 4
	H3011A08	2.78212	0.00379357
Wdr62	H3146A03	2.78159	0.0043554	WD repeat domain 62
Ptpn11	H3102G07	2.78086	0.00248575	Protein tyrosine phosphatase, non-receptor type 11
Rbm13	H3120D04	2.78034	0.00262134	RNA binding motif protein 13
Kntc2	H3038G03	2.77961	0.00157225	Kinetochore associated 2
	H3004E07	2.77901	0.0022112
F3	H3014G02	2.77886	0.00149156	Coagulation factor III
Cct7	H3021F08	2.77831	0.00244988	Chaperonin subunit 7 (eta)
Frg1	H3125A04	2.77781	0.00158905	FSHD region gene 1
Ddx31	H3016F04	2.77689	0.00291238	DEAD/H (Asp-Glu-Ala-Asp/His) box polypeptide 31
Cul2	H3021D05	2.77651	0.00341181	Cullin 2
Hoxb6	P180	2.77527	0.00482483	Homeo box B6
Ephb2	P233	2.77397	0.00381376	Eph receptor B2
Eif2b1	H3030B02	2.7739	0.00362741	Eukaryotic translation initiation factor 2B, subunit 1 (alpha)
Pdcd6	H3021A02	2.77317	0.00196733	Programmed cell death 6
Wdr70	H3142D04	2.77102	0.00177752	WD repeat domain 70
Pitrm1	H3002E07	2.77038	0.00351615	Pitrilysin metallepetidase 1
Eif3s2	H3025D04	2.76969	0.0025248	Eukaryotic translation initiation factor 3, subunit 2 (beta)
Zfp110	H3117B03	2.76957	0.00189161	Zinc finger protein 110
Il4	P011	2.76956	0.00192062	Interleukin 4
	H3021A08	2.76888	0.00188552
Kif2c	H3037B01	2.76852	0.00169997	Kinesin family member 2C
Fignl1	H3024H10	2.76741	0.00176735	Fidgetin-like 1
Sec22b	H3012F04	2.76635	0.00203978	SEC22 vesicle trafficking protein homolog B (S, cerevisiae)
	H3025G07	2.76584	0.0031482
Drg1	H3131F06	2.76544	0.00203803	Developmentally regulated GTP binding protein 1
Ttn	H3039H02	2.7642	0.00228087	Titin
Kars	H3041A04	2.7629	0.00286168	Lysyl-tRNA synthetase
5830411E10Rik	H3015C09	2.76228	0.00162943	RIKEN cDNA 5830411E10 gene
Mrpl2	H3033G10	2.76199	0.00206302	Mitochondrial ribosomal protein L2
U2af1-rs2	H3148A10	2.76038	0.00165808	U2 small nuclear ribonucleoprotein auxiliary factor (U2AF) 1, related sequence 2
Mcm5	H3024G01	2.75898	0.00372245	Minichromosome maintenance deficient 5, cell division cycle 46 (S, cerevisiae)
Polb	H3028B10	2.75814	0.00237357	Polymerase (DNA directed), beta
Pole3	H3058H12	2.75807	0.00164336	Polymerase (DNA directed), epsilon 3 (p17 subunit)
Foxp1	H3020D04	2.75698	0.00283849	Forkhead box P1
Riok2	H3027H02	2.7569	0.00204301	RIO kinase 2 (yeast)
Rwdd4a	H3056D12	2.75505	0.00356096	RWD domain containing 4A
Oas1c	H3058H01	2.75448	0.00154217	2'-5' oligoadenylate synthetase 1C
Uck2	H3015D10	2.75396	0.00312562	Uridine-cytidine kinase 2
	H3104G05	2.75381	0.00188449
Hdhd3	H3149G10	2.75291	0.00169003	Haloacid dehalogenase-like hydrolase domain containing 3
Fga	P111	2.75285	0.00242994	Fibrinogen, alpha polypeptide
Mtch2	H3009G05	2.75283	0.00163327	Mitochondrial carrier homolog 2 (C, elegans)
Tssc4	H3142E09	2.75261	0.00154217	Tumor-suppressing subchromosomal transferable fragment 4
Ggps1	H3043B07	2.75212	0.00158905	Geranylgeranyl diphosphate synthase 1
Hspa8	H3029C06	2.7519	0.00272306	Heat shock protein 8
Melk	H3116A05	2.7484	0.00318396	Maternal embryonic leucine zipper kinase
D5Wsu178e	H3084F02	2.74821	0.00222888	DNA segment, Chr 5, Wayne State University 178, expressed
Ipf1	P405	2.74818	0.00334414	Insulin promoter factor 1, homeodomain transcription factor
Pmpca	H3015B04	2.74788	0.00487983	Peptidase (mitochondrial processing) alpha
Crnkl1	H3065D11	2.74714	0.00380391	Crn, crooked neck-like 1 (Drosophila)
Ahsa1	H3020A07	2.74712	0.00273149	AHA1, activator of heat shock protein ATPase homolog 1 (yeast)
Atp5a1	H3030C11	2.74702	0.00168935	ATP synthase, H+ transporting, mitochondrial F1 complex, alpha subunit, isoform 1
Ccdc99	H3002C03	2.74551	0.00337363	Coiled-coil domain containing 99
	H3100B10	2.74498	0.00393429
Tnfsf5ip1	H3021H09	2.74458	0.0018431	Tumor necrosis factor superfamily, member 5-induced protein 1
Prss3	P789	2.74228	0.00202926	Protease, serine, 3
Gtf3a	H3014C11	2.74162	0.00405749	General transcription factor III A
Ncl	H3014B10	2.74126	0.0018653	Nucleolin
	H3022G12	2.74115	0.0022523	Transcribed locus
2310030N02Rik	H3041C02	2.74084	0.00165519	RIKEN cDNA 2310030N02 gene
Gnpat	H3104B03	2.73986	0.00266769	Glyceronephosphate O-acyltransferase
1110008L16Rik	H3058B05	2.73936	0.00173187	RIKEN cDNA 1110008L16 gene
8430406I07Rik	H3031C07	2.73916	0.00167901	RIKEN cDNA 8430406I07 gene
Nav3	H3009B10	2.73902	0.00213204	Neuron navigator 3
Bcs1l	H3006H08	2.7378	0.00213204	BCS1-like (yeast)
Dlat	H3133G11	2.73686	0.00244586	Dihydrolipoamide S-acetyltransferase (E2 component of pyruvate dehydrogenase complex)
Amy2	H3127G12	2.73566	0.00268186	Amylase 2, pancreatic
Ttk	H3137A12	2.73539	0.00207293	Ttk protein kinase
Hes2	P472	2.73505	0.00184076	Hairy and enhancer of split 2 (Drosophila)
Rpl32	H3148E05	2.73402	0.0030994	Ribosomal protein L32
Eif1a	H3008F08	2.73225	0.00260859	Eukaryotic translation initiation factor 1A
Atp5f1	H3129F04	2.731	0.00165167	ATP synthase, H+ transporting, mitochondrial F0 complex, subunit b, isoform 1
Rcbtb2	H3127A11	2.731	0.00179646	Regulator of chromosome condensation (RCC1) and BTB (POZ) domain containing protein 2
Gsr	H3043A06	2.72946	0.00231572	Glutathione reductase 1
Gtf2h1	H3142H06	2.72828	0.00250681	General transcription factor II H, polypeptide 1
2310040A13Rik	H3021D04	2.72827	0.00188911	RIKEN cDNA 2310040A13 gene
Gtf2f2	H3128F08	2.72699	0.00237973	General transcription factor IIF, polypeptide 2
Pdcd8	H3082E03	2.7263	0.00341659	Programmed cell death 8
Ptcd2	H3106H10	2.72588	0.00204273	Pentatricopeptide repeat domain 2
Dlat	H3095F11	2.72477	0.00262915	Dihydrolipoamide S-acetyltransferase (E2 component of pyruvate dehydrogenase complex)
Ereg	H3065A09	2.72354	0.00356177	Epiregulin
Rchy1	H3130H02	2.72312	0.00275842	Ring finger and CHY zinc finger domain containing 1
Mrpl18	H3101D10	2.72172	0.00369779	Mitochondrial ribosomal protein L18
	H3139H07	2.72162	0.00486105
AU018829	H3105D07	2.72141	0.00196569	Expressed sequence AU018829
Psmc1	H3134B07	2.72029	0.0028024	Protease (prosome, macropain) 26S subunit, ATPase 1
Xrcc5	H3027G11	2.71929	0.00351961	X-ray repair complementing defective repair in Chinese hamster cells 5
Rai14	H3050A11	2.71886	0.00292887	Retinoic acid induced 14
Gars	H3134C11	2.71874	0.00295245	Glycyl-tRNA synthetase
Gmnn	H3113C05	2.7182	0.00336704	Geminin
	H3008C12	2.71582	0.00498938
Atp6v0b	H3140C11	2.71545	0.00491298	ATPase, H+ transporting, lysosomal V0 subunit B
Dach1	P549	2.71542	0.00222888	Dachshund 1 (Drosophila)
Dnaja3	H3013H01	2.7154	0.0019784	DnaJ (Hsp40) homolog, subfamily A, member 3
1700020I14Rik	H3008H11	2.71373	0.00300838	RIKEN cDNA 1700020I14 gene
Cd40lg	P148	2.71255	0.00269655	CD40 ligand
Dbf4	H3061H06	2.71166	0.00209212	DBF4 homolog (S, cerevisiae)
LOC667668	H3126C05	2.71101	0.00476636	Hypothetical protein LOC667668
Ptpn2	H3150B11	2.7105	0.00476418	Protein tyrosine phosphatase, non-receptor type 2
Nxf1	H3156H11	2.71005	0.00290114	Nuclear RNA export factor 1 homolog (S, cerevisiae)
Cab39	H3037F03	2.70994	0.00212227	Calcium binding protein 39
Hba-a1	H3045A12	2.70885	0.00273149	Hemoglobin alpha, adult chain 1
Farp2	H3071A12	2.70874	0.00277789	FERM, RhoGEF and pleckstrin domain protein 2
Slc35b1	H3011C08	2.70846	0.00286696	Solute carrier family 35, member B1
Banf1	H3121B04	2.70799	0.00184213	Barrier to autointegration factor 1
	H3080A05	2.70793	0.00214625
Melk	H3008C11	2.70769	0.00291717	Maternal embryonic leucine zipper kinase
	H3009C08	2.70707	0.00214978
Cct7	H3026F07	2.70698	0.00237973	Chaperonin subunit 7 (eta)
Tax1bp1	H3027B04	2.70621	0.00425335	Tax1 (human T-cell leukemia virus type I) binding protein 1
	H3019G04	2.70615	0.00339182	Transcribed locus
Atp5b	H3122F01	2.70475	0.00232821	ATP synthase, H+ transporting mitochondrial F1 complex, beta subunit
Rcbtb1	H3027H03	2.70348	0.00411675	Regulator of chromosome condensation (RCC1) and BTB (POZ) domain containing protein 1
2610005L07Rik	H3049A07	2.70251	0.00434109	RIKEN cDNA 2610005L07 gene
Arhgef12	H3082F02	2.70241	0.00341181	Rho guanine nucleotide exchange factor (GEF) 12
Msl31	H3146D04	2.7021	0.0023596	Male-specific lethal-3 homolog 1 (Drosophila)
Ccr2	P618	2.70183	0.00188272	Chemokine (C-C motif) receptor 2
Ppp2ca	H3074F08	2.70178	0.00216863	Protein phosphatase 2 (formerly 2A), catalytic subunit, alpha isoform
Usp15	H3018G11	2.70034	0.00229858	Ubiquitin specific peptidase 15
2810430M08Rik	H3016A11	2.6986	0.00409745	RIKEN cDNA 2810430M08 gene
Neurod4	P275	2.69813	0.00383511	Neurogenic differentiation 4
D3Ertd300e	H3032A05	2.69788	0.00323052	DNA segment, Chr 3, ERATO Doi 300, expressed
Cdk4	P602	2.69738	0.00282649	Cyclin-dependent kinase 4
Commd5	H3041B08	2.69723	0.0039206	COMM domain containing 5
Rab20	H3049A11	2.69696	0.00202403	RAB20, member RAS oncogene family
Brp16	H3076E05	2.69656	0.00268675	Brain protein 16
Rab10	H3013D03	2.6965	0.00421678	RAB10, member RAS oncogene family
Eif2s2	H3009C11	2.69392	0.00291717	Eukaryotic translation initiation factor 2, subunit 2 (beta)
	H3034B04	2.69359	0.00192248
Brwd3	H3044C02	2.69196	0.00282649	Bromodomain and WD repeat domain containing 3
Eif3s2	H3011F05	2.69191	0.00203677	Eukaryotic translation initiation factor 3, subunit 2 (beta)
Phf3	H3074D02	2.69127	0.00333664	PHD finger protein 3
Sdhb	H3025F10	2.69091	0.00289653	Succinate dehydrogenase complex, subunit B, iron sulfur (Ip)
Tac1	P329	2.69029	0.00393429	Tachykinin 1
Tmem11	H3144G09	2.68926	0.00232052	Transmembrane protein 11
Farsla	H3130A09	2.6892	0.002198	Phenylalanine-tRNA synthetase-like, alpha subunit
Gramd3	H3012E05	2.68889	0.00239144	GRAM domain containing 3
Mrps23	H3009B08	2.68888	0.00203677	Mitochondrial ribosomal protein S23
5330431N19Rik	H3104B09	2.68884	0.00291753	RIKEN cDNA 5330431N19 gene
Elf4	P939	2.68777	0.00303759	E74-like factor 4 (ets domain transcription factor)
	H3050A10	2.68768	0.00329635
Homer2	H3012D06	2.68675	0.00195706	Homer homolog 2 (Drosophila)
Lsm5	H3108H10	2.68497	0.00467362	LSM5 homolog, U6 small nuclear RNA associated (S, cerevisiae)
	H3001E09	2.683	0.00464723
Hes3	P473	2.68295	0.00467364	Hairy and enhancer of split 3 (Drosophila)
Dmd	H3045G02	2.6828	0.00226469	Dystrophin, muscular dystrophy
Eln	P420	2.68265	0.00336704	Elastin
Ik	H3096E05	2.6816	0.00239868	IK cytokine
LOC668533	H3022B11	2.68017	0.00222934	Similar to ankyrin repeat domain 26
Opa1	H3148C03	2.67984	0.00245299	Optic atrophy 1 homolog (human)
Atf7ip	H3014A03	2.67983	0.00287616	Activating transcription factor 7 interacting protein
Igf2bp1	H3017G11	2.67908	0.00210057	Insulin-like growth factor 2 mRNA binding protein 1
Tmpo	H3028A08	2.67863	0.00469164	Thymopoietin
Numb	H3010G12	2.67828	0.00204385	Numb gene homolog (Drosophila)
Ppil5	H3054A10	2.67818	0.00439172	Peptidylprolyl isomerase (cyclophilin) like 5
Dlst	H3146E02	2.67752	0.00240379	Dihydrolipoamide S-succinyltransferase (E2 component of 2-oxo-glutarate complex)
Nkd1	P141	2.67646	0.00265304	Naked cuticle 1 homolog (Drosophila)
Itga2	P499	2.67524	0.00423502	Integrin alpha 2
Slc11a2	H3097B03	2.67476	0.00491617	Solute carrier family 11 (proton-coupled divalent metal ion transporters), member 2
Riok1	H3122G12	2.67401	0.00283036	RIO kinase 1 (yeast)
Ccnh	H3010D03	2.67327	0.00375331	Cyclin H
Eml2	H3073G09	2.6717	0.0041801	Echinoderm microtubule associated protein like 2
Asb3	H3154E05	2.67099	0.0034335	Ankyrin repeat and SOCS box-containing protein 3
Ptrh2	H3153F06	2.6706	0.00211839	Peptidyl-tRNA hydrolase 2
Atp1b1	H3019B01	2.67033	0.00276116	ATPase, Na+/K+ transporting, beta 1 polypeptide
Brms1	H3014D03	2.6701	0.00448984	Breast cancer metastasis-suppressor 1
1810074P20Rik	H3121G03	2.66922	0.0022112	RIKEN cDNA 1810074P20 gene
Zc3hc1	H3122B11	2.66916	0.00376605	Zinc finger, C3HC type 1
2700059D21Rik	H3060B08	2.66875	0.0027297	RIKEN cDNA 2700059D21 gene
Lrpprc	H3138A10	2.66804	0.00290997	Leucine-rich PPR-motif containing
Tacc3	H3069A06	2.66736	0.00324211	Transforming, acidic coiled-coil containing protein 3
1810030N24Rik	H3083F11	2.66685	0.00305955	RIKEN cDNA 1810030N24 gene
Atp8b1	H3016D07	2.66558	0.00205621	ATPase, class I, type 8B, member 1
AI413217	H3019G07	2.66477	0.00271114	Expressed sequence AI413217
Shrm	H3039A02	2.66402	0.00462862	Shroom
Rpe	H3030G01	2.66284	0.00486105	Ribulose-5-phosphate-3-epimerase
Noc2l	H3007A11	2.66114	0.00268675	Nucleolar complex associated 2 homolog (S, cerevisiae)
0610008C08Rik	H3104D10	2.66013	0.00394875	RIKEN cDNA 0610008C08 gene
Atp1b1	H3019E05	2.65987	0.00211305	ATPase, Na+/K+ transporting, beta 1 polypeptide
Fcho2	H3021A03	2.65981	0.00214468	FCH domain only 2
Tdrd7	H3007B12	2.65965	0.00306347	Tudor domain containing 7
Znhit2	H3103A09	2.65903	0.004089	Zinc finger, HIT domain containing 2
Smndc1	H3094H08	2.65882	0.00225474	Survival motor neuron domain containing 1
Kif19a	H3064B08	2.65722	0.00265304	Kinesin family member 19A
Trap1a	H3011E07	2.65703	0.00219352	Tumor rejection antigen P1A
2700094F01Rik	H3008G09	2.65658	0.00308133	RIKEN cDNA 2700094F01 gene
	H3071F12	2.65517	0.00370485
Fh1	H3024F07	2.65504	0.00271114	Fumarate hydratase 1
Suv39h2	H3012E12	2.65265	0.00272691	Suppressor of variegation 3-9 homolog 2 (Drosophila)
Med6	H3077D08	2.65256	0.00302021	Mediator of RNA polymerase II transcription, subunit 6 homolog (yeast)
Auh	H3036A05	2.65219	0.00372245	AU RNA binding protein/enoyl-coenzyme A hydratase
Bicc1	P133	2.65206	0.00280688	Bicaudal C homolog 1 (Drosophila)
	H3044G09	2.65179	0.00343959
Appbp2	H3127C09	2.65135	0.00412922	Amyloid beta precursor protein (cytoplasmic tail) binding protein 2
Tmem41b	H3038B11	2.65114	0.00463877	Transmembrane protein 41B
Pcna	H3021F12	2.65096	0.00490403	Proliferating cell nuclear antigen
Psmb3	H3035D02	2.65081	0.00376406	Proteasome (prosome, macropain) subunit, beta type 3
Rpl32	H3064D10	2.65076	0.0023459	Ribosomal protein L32
2410002O22Rik	H3029B10	2.64895	0.00323246	RIKEN cDNA 2410002O22 gene
Abcd2	H3016G01	2.64873	0.00244145	ATP-binding cassette, sub-family D (ALD), member 2
Ywhah	H3026D06	2.64863	0.00286696	Tyrosine 3-monooxygenase/tryptophan 5-monooxygenase activation protein, eta polypeptide
D8Ertd457e	H3065C09	2.64793	0.00320891	DNA segment, Chr 8, ERATO Doi 457, expressed
Rbm18	H3085H04	2.64762	0.00282039	RNA binding motif protein 18
Kpna2	H3021F05	2.6472	0.00423502	Karyopherin (importin) alpha 2
Rad1	H3010E04	2.64612	0.00467787	RAD1 homolog (S, pombe)
Arl8b	H3042B05	2.64612	0.00270326	ADP-ribosylation factor-like 8B
	H3044G12	2.64612	0.00396775	Transcribed locus
Eef1d	H3005H10	2.64596	0.00232821	Eukaryotic translation elongation factor 1 delta (guanine nucleotide exchange protein)
	H3124A06	2.64582	0.00262915
Cd34	P127	2.64568	0.00289465	CD34 antigen
Ftl1	H3020B08	2.64485	0.00394023	Ferritin light chain 1
	H3043F03	2.64444	0.00258945
Tmem128	H3081C06	2.64412	0.00465822	Transmembrane protein 128
1110019J04Rik	H3128E03	2.64238	0.00270128	RIKEN cDNA 1110019J04 gene
Gfer	H3122H03	2.6421	0.00251117	Growth factor, erv1 (S, cerevisiae)-like (augmenter of liver regeneration)
Ccdc16	H3105B07	2.64073	0.00276499	Coiled-coil domain containing 16
Ndufs1	H3148F05	2.6397	0.00354107	NADH dehydrogenase (ubiquinone) Fe-S protein 1
Anapc4	H3105E11	2.63911	0.00354165	Anaphase promoting complex subunit 4
Rnf168	H3020F07	2.6384	0.00318871	Ring fnger protein 168
Actr8	H3058E05	2.63814	0.00303046	ARP8 actin-related protein 8 homolog (S, cerevisiae)
Ifrg15	H3038A06	2.63694	0.00319114	Interferon alpha responsive gene
Gtf2h1	H3108G05	2.63635	0.00404292	General transcription factor II H, polypeptide 1
	H3038C05	2.6363	0.0040382
Melk	H3008A08	2.63537	0.00378241	Maternal embryonic leucine zipper kinase
2210009G21Rik	H3052B10	2.63488	0.00391214	RIKEN cDNA 2210009G21 gene
Ccdc59	H3074F10	2.63454	0.00272322	Coiled-coil domain containing 59
	H3045A03	2.63237	0.00340418
2310047O13Rik	H3141E09	2.63228	0.00300838	RIKEN cDNA 2310047O13 gene
	H3041G01	2.63144	0.00251117
9830147J24Rik	P663	2.63142	0.00345555	RIKEN cDNA 9830147J24 gene
	H3096F12	2.63054	0.00361213
Dysf	H3019H12	2.63035	0.00290997	Dysferlin
Mmp13	P378	2.63015	0.00242994	Matrix metallopeptidase 13
Psmc5	H3014G09	2.62979	0.00296408	Protease (prosome, macropain) 26S subunit, ATPase 5
Tpx2	H3118A08	2.62666	0.00427881	TPX2, microtubule-associated protein homolog (Xenopus laevis)
Cox4i1	P621	2.62521	0.00299582	Cytochrome c oxidase subunit IV isoform 1
Foxb2	P437	2.62432	0.00385177	Forkhead box B2
Nsmce1	H3126H07	2.62417	0.00235383	Non-SMC element 1 homolog (S, cerevisiae)
Rab7l1	H3144F09	2.62388	0.00368998	RAB7, member RAS oncogene family-like 1
Txndc14	H3012C12	2.62336	0.00408052	Thioredoxin domain containing 14
Slc31a2	H3144A05	2.62229	0.0027297	Solute carrier family 31, member 2
1110059P08Rik	H3096E10	2.62147	0.00336498	RIKEN cDNA 1110059P08 gene
Cct5	H3023F07	2.62143	0.00267738	Chaperonin subunit 5 (epsilon)
Ndufb6	H3041D09	2.62106	0.00316926	NADH dehydrogenase (ubiquinone) 1 beta subcomplex, 6
D5Wsu178e	H3020C11	2.62006	0.00382363	DNA segment, Chr 5, Wayne State University 178, expressed
Ecd	H3015B12	2.61844	0.0028435	Ecdysoneless homolog (Drosophila)
Creb1	P194	2.61748	0.00443814	CAMP responsive element binding protein 1
Tpm4	H3020F10	2.61729	0.00270128	Tropomyosin 4
Usp39	H3005G05	2.61697	0.00297852	Ubiquitin specific peptidase 39
Col4a1	H3159G06	2.61689	0.00291238	Procollagen, type IV, alpha 1
Wdr26	H3038G05	2.61681	0.00313818	WD repeat domain 26
	H3054E12	2.61491	0.00301193
Mrpl30	H3144A02	2.61455	0.00420834	Mitochondrial ribosomal protein L30
Atp5f1	H3061H04	2.61451	0.00409745	ATP synthase, H+ transporting, mitochondrial F0 complex, subunit b, isoform 1
Nsmce1	H3004H11	2.61395	0.0031569	Non-SMC element 1 homolog (S, cerevisiae)
Porcn	N806	2.61301	0.0028024	Porcupine homolog (Drosophila)
Ccdc96	H3047B11	2.61265	0.00462862	Coiled-coil domain containing 96
Auts2	H3071E11	2.61238	0.00262915	Autism susceptibility candidate 2
Kras	H3048A01	2.61156	0.00293879	V-Ki-ras2 Kirsten rat sarcoma viral oncogene homolog
Atp5o	H3107H12	2.61002	0.00370639	ATP synthase, H+ transporting, mitochondrial F1 complex, O subunit
1700029B22Rik	H3022D01	2.60934	0.00487945	RIKEN cDNA 1700029B22 gene
Acsl1	H3138H04	2.60847	0.00307586	Acyl-CoA synthetase long-chain family member 1
Pdrg1	H3151A02	2.60674	0.00289465	P53 and DNA damage regulated 1
Nkg7	H3022A07	2.60661	0.00497929	Natural killer cell group 7 sequence
Utrn	H3014A04	2.60417	0.00301832	Utrophin
Trip13	H3010B12	2.6041	0.0027163	Thyroid hormone receptor interactor 13
Cul3	P882	2.60404	0.00379269	Cullin 3
	H3005G04	2.60252	0.00328194
	H3040B04	2.6019	0.00372293
5730427N09Rik	H3133C02	2.60167	0.00349853	RIKEN cDNA 5730427N09 gene
Zfp422	H3027G09	2.60165	0.00380237	Zinc finger protein 422
	H3020F05	2.60065	0.00489781
Myo5b	H3102C10	2.59998	0.00394023	Myosin Vb
4930430F08Rik	H3132G06	2.59878	0.00354219	RIKEN cDNA 4930430F08 gene
4921524J17Rik	H3008G04	2.59774	0.00456876	RIKEN cDNA 4921524J17 gene
Cep55	H3007H09	2.59713	0.00283849	Centrosomal protein 55
Limk2	H3105C10	2.59627	0.00294514	LIM motif-containing protein kinase 2
Tmem33	H3105A02	2.59342	0.00371893	Transmembrane protein 33
Apoa1bp	H3021F07	2.59337	0.00422087	Apolipoprotein A-I binding protein
Cdkn1b	H3004E02	2.59104	0.00345938	Cyclin-dependent kinase inhibitor 1B (P27)
	H3044A12	2.59094	0.004089
Rpl7	H3125G11	2.58951	0.00376149	Ribosomal protein L7
Fabp4	H3001F05	2.58794	0.00372534	Fatty acid binding protein 4, adipocyte
Dtprp	H3015H06	2.58765	0.00297051	Decidual/trophoblast prolactin-related protein
Lmbrd2	H3104F11	2.58763	0.00285335	LMBR1 domain containing 2
Mdh1	H3052A04	2.58738	0.00293085	Malate dehydrogenase 1, NAD (soluble)
1110019J04Rik	H3121B08	2.58726	0.00446037	RIKEN cDNA 1110019J04 gene
Usp38	H3138B02	2.58701	0.0036211	Ubiquitin specific peptidase 38
Grpel1	P086	2.58578	0.00450171	GrpE-like 1, mitochondrial
AW544981	H3020H03	2.58274	0.00313818	Expressed sequence AW544981
Sec24b	H3009F08	2.58202	0.00342731	SEC24 related gene family, member B (S, cerevisiae)
Polr3f	H3010B03	2.58115	0.0030683	Polymerase (RNA) III (DNA directed) polypeptide F
Ftl1	H3011G06	2.58039	0.00354107	Ferritin light chain 1
1700109G14Rik	H3024G09	2.58012	0.00303046	RIKEN cDNA 1700109G14 gene
Tmem56	H3094E03	2.57968	0.0049697	Transmembrane protein 56
	H3031H07	2.57831	0.00300838
Ela1	P151	2.57697	0.00370639	Elastase 1, pancreatic
Rrm2	H3044E02	2.57633	0.00328194	Ribonucleotide reductase M2
Mtf1	H3020F12	2.57442	0.00405168	Metal response element binding transcription factor 1
1600014K23Rik	H3016D01	2.57388	0.00382363	RIKEN cDNA 1600014K23 gene
Elovl5	H3003A12	2.5729	0.00306953	ELOVL family member 5, elongation of long chain fatty acids (yeast)
LOC627488	H3093H10	2.57256	0.00374147	Similar to THO complex subunit 4 (Tho4) (RNA and export factor binding protein 1) (REF1-I) (Ally of AML-1 and LEF-1) (Aly/REF)
	H3038F05	2.5723	0.00336498
Ppil3	H3016C01	2.57075	0.0030994	Peptidylprolyl isomerase (cyclophilin)-like 3
Arfrp1	H3009G10	2.56961	0.00297852	ADP-ribosylation factor related protein 1
Panx1	H3016D11	2.56776	0.0044671	Pannexin 1
Grem2	P669	2.56697	0.00379727	Gremlin 2 homolog, cysteine knot superfamily (Xenopus laevis)
Grpel1	H3133D06	2.56678	0.00338735	GrpE-like 1, mitochondrial
	H3032H06	2.56642	0.00446178
Ccdc69	H3067C08	2.56623	0.00381111	Coiled-coil domain containing 69
4930548G07Rik	H3017C02	2.56602	0.00476636	RIKEN cDNA 4930548G07 gene
Il1a	P694	2.56535	0.00419212	Interleukin 1 alpha
Polr3c	H3012C08	2.56354	0.00452177	Polymerase (RNA) III (DNA directed) polypeptide C
	H3038A11	2.56349	0.00345164	Transcribed locus
Whsc2	H3019F04	2.56328	0.00426883	Wolf-Hirschhorn syndrome candidate 2 (human)
Krt2-7	H3007B05	2.56213	0.00420488	Keratin complex 2, basic, gene 7
Gpatc2	H3002A12	2.56154	0.00382363	G patch domain containing 2
4833420G17Rik	H3050G10	2.56151	0.00315272	RIKEN cDNA 4833420G17 gene
Bzw2	H3018E10	2.5608	0.00311337	Basic leucine zipper and W2 domains 2
Nln	H3048B05	2.56079	0.00434109	Neurolysin (metallopeptidase M3 family)
Zfpl1	P083	2.56018	0.00319525	Zinc finger like protein 1
Rpa1	H3079G11	2.55897	0.00397003	Replication protein A1
Golt1b	H3014F12	2.55896	0.00370639	Golgi transport 1 homolog B (S, cerevisiae)
	H3147E02	2.55785	0.00470054	Transcribed locus
Brp16	H3145E10	2.55672	0.00372245	Brain protein 16
BC057593	H3119F03	2.55669	0.00318963	CDNA sequence BC057593
Cops4	N840	2.55374	0.00448984	COP9 (constitutive photomorphogenic) homolog, subunit 4 (Arabidopsis thaliana)
B930006L02Rik	H3010E07	2.55363	0.00355493	RIKEN cDNA B930006L02 gene
Csh1	H3011E02	2.55186	0.00393343	Chorionic somatomammotropin hormone 1
Zfp354a	H3119G06	2.55174	0.00376406	Zinc finger protein 354A
1110049F12Rik	H3016C08	2.55087	0.00421503	RIKEN cDNA 1110049F12 gene
Zfp213	H3041A11	2.55027	0.00407168	Zinc finger protein 213
Ttll6	H3049H01	2.54983	0.00439722	Tubulin tyrosine ligase-like family, member 6
Pappa	H3021G02	2.54963	0.00475899	Pregnancy-associated plasma protein A
	H3133B03	2.54858	0.00410861	7 days embryo whole body cDNA, RIKEN full-length enriched library, clone:C430040N23 product:unclassifiable, full insert sequence
Golt1b	H3021G07	2.54857	0.00495012	Golgi transport 1 homolog B (S, cerevisiae)
Cpsf3	H3081A05	2.54723	0.00356177	Cleavage and polyadenylation specificity factor 3
Itga9	P164	2.54587	0.00409319	Integrin alpha 9
Foxa2	P656	2.53884	0.00363998	Forkhead box A2
	H3139C10	2.53863	0.00428222
	H3046E02	2.53854	0.00377103
Cox10	H3123B10	2.53841	0.00479825	COX10 homolog, cytochrome c oxidase assembly protein, heme A: farnesyltransferase (yeast)
D6Ertd160e	H3037H06	2.53788	0.00355965	DNA segment, Chr 6, ERATO Doi 160, expressed
Mterfd3	H3126C08	2.53768	0.00465822	MTERF domain containing 3
Apoa1	H3043A10	2.53645	0.00411714	Apolipoprotein A-I
LOC636947	H3155H05	2.5362	0.00375267	Similar to Zinc finger protein 267 (Zinc finger protein HZF2)
Bub1b	H3075D04	2.53615	0.00486105	Budding uninhibited by benzimidazoles 1 homolog, beta (S, cerevisiae)
	H3132A10	2.53256	0.00361213
	H3091B04	2.53067	0.00434691
Tm2d1	H3044F04	2.53044	0.00421503	TM2 domain containing 1
Crsp9	H3016H08	2.53029	0.00461415	Cofactor required for Sp1 transcriptional activation, subunit 9
D1Bwg0212e	H3005C04	2.52907	0.00382363	DNA segment, Chr 1, Brigham & Women's Genetics 0212 expressed
4632434I11Rik	H3087C12	2.52839	0.00388828	RIKEN cDNA 4632434I11 gene
Ik	H3097E05	2.5274	0.00493444	IK cytokine
Fgd6	H3068D08	2.52415	0.00456961	FYVE, RhoGEF and PH domain containing 6
Cdc25a	H3043D04	2.5236	0.00473412	Cell division cycle 25 homolog A (S, cerevisiae)
Ppp2r5c	H3102E02	2.52235	0.0045839	Protein phosphatase 2, regulatory subunit B (B56), gamma isoform
Mki67ip	H3104B07	2.52205	0.00428222	Mki67 (FHA domain) interacting nucleolar phosphoprotein
Ppp2r5c	H3115C11	2.52125	0.00417478	Protein phosphatase 2, regulatory subunit B (B56), gamma isoform
Senp3	H3086B07	2.52072	0.00380819	SUMO/sentrin specific peptidase 3
Ndufv1	H3155E04	2.52039	0.0041198	NADH dehydrogenase (ubiquinone) flavoprotein 1
5730601F06Rik	H3019E02	2.5203	0.0038703	RIKEN cDNA 5730601F06 gene
Zcchc9	H3012F05	2.5201	0.00403741	Zinc finger, CCHC domain containing 9
Ngrn	H3129C08	2.51945	0.00448678	Neugrin, neurite outgrowth associated
	H3017A04	2.5188	0.00489516
	H3065E12	2.51782	0.00493214
	H3132D10	2.51703	0.00384514
Malat1	H3010H10	2.51429	0.00459367	Metastasis associated lung adenocarcinoma transcript 1 (non-coding RNA)
Nip7	H3018F12	2.51245	0.00476418	Nuclear import 7 homolog (S, cerevisiae)
	H3022H12	2.51234	0.0044671
	H3037E05	2.51041	0.00407168
Ints10	H3156G01	2.50772	0.00466846	Integrator complex subunit 10
Sphk2	H3035A09	2.50656	0.00462862	Sphingosine kinase 2
Mphosph9	H3058A09	2.50493	0.00445479	M-phase phosphoprotein 9
H47	H3043G10	2.5046	0.0045839	Histocompatibility 47
Pigr	P812	2.50347	0.00443814	Polymeric immunoglobulin receptor
	H3031B03	2.50154	0.00454474
Plekha5	H3007H11	2.50101	0.00428222	Pleckstrin homology domain containing, family A member 5
Il10ra	P488	2.49982	0.00486506	Interleukin 10 receptor, alpha
	H3012B12	2.49656	0.00434691	Transcribed locus
Mrps36	H3020C08	2.49212	0.00458781	Mitochondrial ribosomal protein S36
Josd3	H3132B01	2.4851	0.00490403	Josephin domain containing 3
Rabl3	H3050E03	2.48347	0.00497712	RAB, member of RAS oncogene family-like 3
Sdc2	H3148A01	2.48213	0.00493444	Syndecan 2
Ddef1	H3015E12	2.4821	0.00481226	Development and differentiation enhancing
Cox4i1	H3097A03	2.47968	0.00474848	Cytochrome c oxidase subunit IV isoform 1
Axud1	H3085G10	2.47893	0.00476418	AXIN1 up-regulated 1
	H3016B01	2.47171	0.00494057
