# Supplementary material for: Gene Expression Profiling in Cells with Enhanced γ-Secretase Activity
Source: PLoS One. 2009 Sep 18;4(9):e6952. doi: 10.1371/journal.pone.0006952 (PMC2739295; doi:10.1371/journal.pone.0006952)
Supplement: Dataset S2 — EST clones with decreased transcription under enhanced γ-secretase compared to inhibited γ-secretase activity. By applying a cut-off with a p value of 0.005 based on the false discovery rate (FDR, i.e. the probability to wrongly accept a difference between the two conditions), we found 2658 EST clones to be differentially expressed, with 1417 EST clones of decreased transcription with enhanced γ-secretase activity compared to inhibited γ-secretase activity. FC = Fold change; adj,P,Val = adjusted P-value (0.22 MB XLS) [file pone.0006952.s002.xls]

## Sheet: Sheet1
Gene	ProbeID	FC	adj,P,Val	Annotation
Tera	H3024C06	-40.5683	0.000165764	Teratocarcinoma expressed, serine rich
Akr1c19	H3127H06	-33.4294	5.72866e-05	Aldo-keto reductase family 1, member C19
Ptprg	H3122G09	-24.6806	4.59314e-05	Protein tyrosine phosphatase, receptor type, G
C730024G19Rik	H3142E11	-24.5391	7.60607e-05	RIKEN cDNA C730024G19 gene
Serpinf1	H3138B11	-19.3654	0.00017759	Serine (or cysteine) peptidase inhibitor, clade F, member 1
Itgb5	H3031H04	-17.2023	0.000144406	Integrin beta 5
Hmgcs2	H3141G03	-17.0021	5.72866e-05	3-hydroxy-3-methylglutaryl-Coenzyme A synthase 2
Adm	H3007E06	-14.6304	0.000228533	Adrenomedullin
Spp1	H3082C12	-14.2644	0.000180574	Secreted phosphoprotein 1
Col3a1	H3124H10	-13.4906	0.000180574	Procollagen, type III, alpha 1
Adm	H3007E05	-12.8137	0.00038626	Adrenomedullin
Timp2	P778	-12.4697	0.000549995	Tissue inhibitor of metalloproteinase 2
Aldh1a1	H3129A01	-12.0124	0.000112469	Aldehyde dehydrogenase family 1, subfamily A1
Adm	H3001H08	-11.8314	0.000323949	Adrenomedullin
	H3012H10	-11.7716	0.000228641
Tera	H3024B01	-11.3502	0.000330899	Teratocarcinoma expressed, serine rich
Col3a1	H3114H12	-11.3338	0.000165764	Procollagen, type III, alpha 1
Adm	H3013H04	-10.9704	0.000273964	Adrenomedullin
Suhw4	H3046G11	-10.824	0.000123672	Suppressor of hairy wing homolog 4 (Drosophila)
Igfbp4	H3106E03	-10.71	0.00014755	Insulin-like growth factor binding protein 4
Dcn	H3148D05	-10.6506	0.000377812	Decorin
Bnip3	H3136C07	-10.5233	0.00014755	BCL2/adenovirus E1B interacting protein 1, NIP3
Timp2	H3153C09	-10.2419	0.000330069	Tissue inhibitor of metalloproteinase 2
Fn1	H3116A10	-9.85944	8.96689e-05	Fibronectin 1
Slc25a36	H3117H06	-9.78647	0.000228533	Solute carrier family 25, member 36
Egln1	H3145B03	-9.44491	0.000194139	EGL nine homolog 1 (C, elegans)
Ltbp1	H3146H01	-9.15872	0.000121662	Latent transforming growth factor beta binding protein 1
Slc2a1	H3015A08	-8.99491	0.000180574	Solute carrier family 2 (facilitated glucose transporter), member 1
Egln1	H3040D02	-8.88919	0.000276821	EGL nine homolog 1 (C, elegans)
Slc2a1	H3015G08	-8.77267	0.00014755	Solute carrier family 2 (facilitated glucose transporter), member 1
Morf4l1	H3014G01	-8.27399	0.00014755	Mortality factor 4 like 1
Pgm2	H3138C04	-8.26032	0.000193947	Phosphoglucomutase 2
Flna	P215	-7.53248	0.00054402	Filamin, alpha
Fn1	P101	-7.52199	0.000228641	Fibronectin 1
	H3009D09	-7.48514	0.00113088
Ext1	H3020B03	-7.29049	0.000382494	Exostoses (multiple) 1
Dcn	H3133B12	-7.17624	0.000401356	Decorin
Cxcl12	P036	-7.16776	0.000379702	Chemokine (C-X-C motif) ligand 12
Ero1l	H3019D08	-7.11598	0.000523964	ERO1-like (S, cerevisiae)
Egr1	H3092E09	-7.10525	0.000274938	Early growth response 1
Oat	H3137B06	-7.06164	0.000306593	Ornithine aminotransferase
Pygl	H3123D05	-7.06125	0.000292869	Liver glycogen phosphorylase
Lrp1	H3146C12	-6.99326	0.000377812	Low density lipoprotein receptor-related protein 1
Tgm2	P337	-6.85055	0.000165764	Transglutaminase 2, C polypeptide
Oat	P899	-6.76672	0.000356439	Ornithine aminotransferase
Pfkl	H3030G06	-6.64505	0.000165764	Phosphofructokinase, liver, B-type
Gja1	H3113A06	-6.62634	0.000244508	Gap junction membrane channel protein alpha 1
Plxnb2	H3070H02	-6.56148	0.000374167	Plexin B2
Pfkl	H3025D11	-6.36642	0.000206224	Phosphofructokinase, liver, B-type
Fcgrt	H3153G01	-6.34694	0.0004985	Fc receptor, IgG, alpha chain transporter
Wt1	H3139H04	-6.31526	0.000180574	Wilms tumor homolog
Lrrc9	H3088C01	-6.30699	0.000180574	Leucine rich repeat containing 9
Gas1	P451	-6.26149	0.000274938	Growth arrest specific 1
Tcf21	P774	-6.24901	0.000748297	Transcription factor 21
Tpi1	H3149C10	-6.2237	0.000401356	Triosephosphate isomerase 1
Bnip3l	H3103B07	-6.20508	0.000244508	BCL2/adenovirus E1B interacting protein 3-like
Cd47	H3004A07	-6.17487	0.000401356	CD47 antigen (Rh-related antigen, integrin-associated signal transducer)
Tfrc	H3086F01	-6.14808	0.000244508	Transferrin receptor
Bmp1	P239	-6.12828	0.00017759	Bone morphogenetic protein 1
Bnip3l	H3016D08	-6.12158	0.000401356	BCL2/adenovirus E1B interacting protein 3-like
Spin	H3060G04	-6.11168	0.000165764	Spindlin
Ak3l1	H3076H06	-6.10725	0.000276965	Adenylate kinase 3 alpha-like 1
Bnip3l	H3147F07	-6.09388	0.000259242	BCL2/adenovirus E1B interacting protein 3-like
Vldlr	H3096H12	-6.08675	0.000356439	Very low density lipoprotein receptor
Spin	H3068G09	-6.08274	0.00017759	Spindlin
Trps1	H3077D04	-6.08239	0.000490327	Trichorhinophalangeal syndrome I (human)
Lmo7	H3135E01	-6.08208	0.00017759	LIM domain only 7
2810474O19Rik	H3075A11	-6.04403	0.000260852	RIKEN cDNA 2810474O19 gene
Mmp14	P379	-5.99272	0.000795613	Matrix metallopeptidase 14 (membrane-inserted)
Oxr1	H3133G01	-5.87541	0.000554888	Oxidation resistance 1
	H3123A12	-5.86848	0.000422662
Gas1	H3141F05	-5.84447	0.000361873	Growth arrest specific 1
2610507B11Rik	H3064F01	-5.83281	0.000228641	RIKEN cDNA 2610507B11 gene
Cfh	H3146G02	-5.82398	0.000719134	Complement component factor h
Dag1	H3008B05	-5.80943	0.000206224	Dystroglycan 1
Sqle	H3020H04	-5.80248	0.0003454	Squalene epoxidase
	P953	-5.76883	0.00134081
1300010M03Rik	H3144C04	-5.76824	0.000206224	RIKEN cDNA 1300010M03 gene
Nr5a2	H3047D07	-5.70602	0.000721967	Nuclear receptor subfamily 5, group A, member 2
Plekha6	H3112E05	-5.65716	0.000180574	Pleckstrin homology domain containing, family A member 6
Fasn	H3132G12	-5.55526	0.000394982	Fatty acid synthase
Gm1865	P805	-5.5479	0.000490327	Gene model 1865, (NCBI)
5031414D18Rik	H3054F06	-5.54197	0.000669459	RIKEN cDNA 5031414D18 gene
Fndc3a	H3003B09	-5.52688	0.00120451	Fibronectin type III domain containing 3a
Vldlr	H3097H12	-5.5124	0.000258431	Very low density lipoprotein receptor
Ccdc80	H3131D09	-5.50466	0.00128066	Coiled-coil domain containing 80
Inhbb	N803	-5.44022	0.000719728	Inhibin beta-B
2610203C20Rik	H3127B01	-5.43985	0.000795613	RIKEN cDNA 2610203C20 gene
Fabp2	P430	-5.43602	0.000424789	Fatty acid binding protein 2, intestinal
Agrn	H3113G03	-5.42212	0.000300904	Agrin
Glg1	H3159C12	-5.39357	0.000436893	Golgi apparatus protein 1
Cxcl12	P037	-5.3909	0.000424789	Chemokine (C-X-C motif) ligand 12
Spin	H3084A06	-5.37342	0.000643605	Spindlin
Glg1	H3006G02	-5.33053	0.000300904	Golgi apparatus protein 1
Pdk1	H3028H06	-5.31246	0.000228533	Pyruvate dehydrogenase kinase, isoenzyme 1
9030425E11Rik	H3117B04	-5.30244	0.000221733	RIKEN cDNA 9030425E11 gene
Lamc1	H3113A09	-5.27842	0.000367121	Laminin, gamma 1
Spnb2	H3127A04	-5.18016	0.000275777	Spectrin beta 2
Spin	H3051B07	-5.1654	0.000206267	Spindlin
Vldlr	H3005H08	-5.15736	0.000380892	Very low density lipoprotein receptor
Efemp2	H3123E11	-5.15516	0.000274938	Epidermal growth factor-containing fibulin-like extracellular matrix protein 2
	H3046D03	-5.14352	0.00108294	Transcribed locus
Fstl1	P443	-5.10964	0.00116366	Follistatin-like 1
Mllt3	H3047F05	-5.07586	0.000693691	Myeloid/lymphoid or mixed lineage-leukemia translocation to 3 homolog (Drosophila)
Mpi1	H3026G10	-5.05113	0.00130713	Mannose phosphate isomerase 1
Chdh	H3094H12	-5.0493	0.000401356	Choline dehydrogenase
	N848	-5.03858	0.00030462
Col4a5	P003	-5.02959	0.00072422	Procollagen, type IV, alpha 5
Csf1	H3057D05	-5.0283	0.00138016	Colony stimulating factor 1 (macrophage)
Gsta1	H3005D12	-5.00418	0.00132489	Glutathione S-transferase, alpha 1 (Ya)
Lrp1	H3105A05	-4.9864	0.000274938	Low density lipoprotein receptor-related protein 1
Ctsb	H3030E10	-4.96512	0.000401356	Cathepsin B
BC021523	H3149D10	-4.95759	0.000478825	CDNA sequence BC021523
Bmp1	H3115C03	-4.95561	0.000422662	Bone morphogenetic protein 1
Lamc1	H3044A05	-4.94568	0.00104625	Laminin, gamma 1
Morf4l1	H3048C04	-4.94458	0.00054402	Mortality factor 4 like 1
Pgk1	H3023D06	-4.9412	0.000400368	Phosphoglycerate kinase 1
Eif4g1	H3040G06	-4.93823	0.000361873	Eukaryotic translation initiation factor 4, gamma 1
B230219D22Rik	H3116H11	-4.93301	0.00111027	RIKEN cDNA B230219D22 gene
Zdhhc20	H3113B04	-4.9256	0.00106354	Zinc finger, DHHC domain containing 20
Glg1	H3052F04	-4.90373	0.000306593	Golgi apparatus protein 1
Efemp2	H3107C11	-4.89113	0.000523264	Epidermal growth factor-containing fibulin-like extracellular matrix protein 2
BC004044	H3035E03	-4.87175	0.00102148	CDNA sequence BC004044
Btd	H3154D10	-4.8706	0.000373061	Biotinidase
F2r	H3055G12	-4.86546	0.00409543	Coagulation factor II (thrombin) receptor
1810073N04Rik	H3143F06	-4.85647	0.0030994	RIKEN cDNA 1810073N04 gene
Lnk	H3158D06	-4.82355	0.000336248	Linker of T-cell receptor pathways
Neo1	H3117B07	-4.82194	0.000523264	Neogenin
Zfp36l1	H3128C07	-4.81757	0.00111069	Zinc finger protein 36, C3H type-like 1
Adpgk	H3037D09	-4.80618	0.000887224	ADP-dependent glucokinase
Limk2	H3150C09	-4.79548	0.000545425	LIM motif-containing protein kinase 2
Mov10	H3037H08	-4.7472	0.00222934	Moloney leukemia virus 10
Vcam1	P794	-4.7346	0.000228533	Vascular cell adhesion molecule 1
Lamc1	H3113E11	-4.71824	0.000445139	Laminin, gamma 1
Itm2b	H3154B07	-4.69891	0.000554756	Integral membrane protein 2B
Acp5	H3007C07	-4.69614	0.00215356	Acid phosphatase 5, tartrate resistant
Akr1c13	H3081H02	-4.66897	0.000401356	Aldo-keto reductase family 1, member C13
Crtap	H3044A03	-4.66339	0.00071644	Cartilage associated protein
Itm2b	H3120E02	-4.66104	0.000523264	Integral membrane protein 2B
Plod3	H3060C03	-4.65046	0.000523264	Procollagen-lysine, 2-oxoglutarate 5-dioxygenase 3
	H3014D02	-4.64075	0.00207292
H2-K1	H3096A12	-4.6389	0.00144276	Histocompatibility 2, K1, K region
Zfp36l1	P523	-4.63813	0.00180056	Zinc finger protein 36, C3H type-like 1
Itgb1	H3134H10	-4.63334	0.000762476	Integrin beta 1 (fibronectin receptor beta)
Plekhc1	H3082E10	-4.62943	0.000228641	Pleckstrin homology domain containing, family C (with FERM domain) member 1
Clstn1	H3029E06	-4.62835	0.000977957	Calsyntenin 1
Errfi1	H3017B12	-4.62785	0.000719134	ERBB receptor feedback inhibitor 1
Lama5	P212	-4.62744	0.000228641	Laminin, alpha 5
March1	H3037G05	-4.61594	0.000517055	Membrane-associated ring finger (C3HC4) 1
Lpl	H3007A07	-4.58928	0.000306593	Lipoprotein lipase
S100a1	P758	-4.58762	0.000329425	S100 calcium binding protein A1
Flnb	H3008B12	-4.57392	0.000338844	Filamin, beta
Met	P372	-4.57141	0.000761673	Met proto-oncogene
C230081A13Rik	H3134H04	-4.55948	0.000424789	RIKEN cDNA C230081A13 gene
Errfi1	H3011F08	-4.55527	0.000486846	ERBB receptor feedback inhibitor 1
2610005L07Rik	H3120E01	-4.55067	0.00043604	RIKEN cDNA 2610005L07 gene
Nrp1	H3122G06	-4.54844	0.000496526	Neuropilin 1
Leprel1	H3136B11	-4.54533	0.000709501	Leprecan-like 1
Cebpd	P537	-4.54149	0.00031548	CCAAT/enhancer binding protein (C/EBP), delta
8430419L09Rik	H3109H05	-4.53435	0.000251516	RIKEN cDNA 8430419L09 gene
Farp1	H3028C10	-4.53317	0.000274938	FERM, RhoGEF (Arhgef) and pleckstrin domain protein 1 (chondrocyte-derived)
	H3010H03	-4.52176	0.000422379
Plau	P409	-4.49983	0.000244508	Plasminogen activator, urokinase
F2r	P649	-4.49139	0.00043604	Coagulation factor II (thrombin) receptor
Adcy7	H3003H01	-4.48761	0.00101372	Adenylate cyclase 7
Slc44a1	H3116D06	-4.48023	0.000306593	Solute carrier family 44, member 1
Unc5b	H3029D01	-4.47765	0.000409247	Unc-5 homolog B (C, elegans)
Msln	H3134A02	-4.47589	0.0010544	Mesothelin
Bmp1	H3009B01	-4.47537	0.000803041	Bone morphogenetic protein 1
Stat3	H3158G04	-4.466	0.000328465	Signal transducer and activator of transcription 3
Timp1	P780	-4.46585	0.000643605	Tissue inhibitor of metalloproteinase 1
Ptrf	H3030F05	-4.4635	0.000274938	Polymerase I and transcript release factor
C1qtnf5	H3152D07	-4.45541	0.000401356	C1q and tumor necrosis factor related protein 5
Nisch	H3127C11	-4.43973	0.000329425	Nischarin
Spin	H3101A11	-4.43567	0.000401356	Spindlin
Fasn	H3011D03	-4.41195	0.0003595	Fatty acid synthase
Rybp	H3021H08	-4.41164	0.00128521	RING1 and YY1 binding protein
Ctnnal1	H3021A07	-4.40915	0.000470895	Catenin (cadherin associated protein), alpha-like 1
Tmsb4x	H3143A02	-4.40874	0.0003454	Thymosin, beta 4, X chromosome
Olfm1	H3118F07	-4.40496	0.000593946	Olfactomedin 1
Speg	H3149A03	-4.40431	0.000379702	SPEG complex locus
Ankrd28	H3047E11	-4.39696	0.000549832	Ankyrin repeat domain 28
1700086L19Rik	H3087D08	-4.39377	0.000486676	RIKEN cDNA 1700086L19 gene
Ccnd1	N752	-4.39035	0.000294815	Cyclin D1
Tmem159	H3039C08	-4.37967	0.000341039	Transmembrane protein 159
Col4a5	H3159C08	-4.37965	0.00138016	Procollagen, type IV, alpha 5
Pthlh	H3010E08	-4.37564	0.000318146	Parathyroid hormone-like peptide
Ganab	H3138G09	-4.35813	0.000362109	Alpha glucosidase 2 alpha neutral subunit
P4ha2	H3003D12	-4.34874	0.000789675	Procollagen-proline, 2-oxoglutarate 4-dioxygenase (proline 4-hydroxylase), alpha II polypeptide
Centd2	H3138F11	-4.34672	0.000400368	Centaurin, delta 2
B930006L02Rik	H3059G04	-4.34334	0.000274938	RIKEN cDNA B930006L02 gene
Gsn	H3120B07	-4.33861	0.000748297	Gelsolin
Odz4	H3094D11	-4.33824	0.000669459	Odd Oz/ten-m homolog 4 (Drosophila)
Col7a1	P541	-4.33383	0.000306593	Procollagen, type VII, alpha 1
Txndc5	H3033E11	-4.32885	0.000784485	Thioredoxin domain containing 5
Chd8	H3067C02	-4.32252	0.00185953	Chromodomain helicase DNA binding protein 8
Ctnna2	P592	-4.31316	0.000966796	Catenin (cadherin associated protein), alpha 2
	H3055B01	-4.31309	0.00054402
Tubb2c	H3024D02	-4.31083	0.000323949	Tubulin, beta 2c
Rere	H3021G05	-4.3059	0.000411376	Arginine glutamic acid dipeptide (RE) repeats
Cspg2	H3121G09	-4.30046	0.000312138	Chondroitin sulfate proteoglycan 2
Ldha	H3023H12	-4.30039	0.000341039	Lactate dehydrogenase A
Pcdhgc3	H3151G09	-4.29858	0.000975391	Protocadherin gamma subfamily C, 3
Itm2c	H3098G10	-4.28679	0.00101372	Integral membrane protein 2C
C1s	H3075F03	-4.28256	0.000784485	Complement component 1, s subcomponent
Csdc2	H3079C10	-4.27067	0.00140209	Cold shock domain containing C2, RNA binding
Plekhc1	H3011B01	-4.26425	0.000490327	Pleckstrin homology domain containing, family C (with FERM domain) member 1
Vim	P795	-4.25348	0.000495031	Vimentin
Cav1	H3089D06	-4.25035	0.00114055	Caveolin, caveolae protein 1
Ccni	H3149G05	-4.2477	0.000394982	Cyclin I
Adam19	H3007A03	-4.24608	0.000306593	A disintegrin and metallopeptidase domain 19 (meltrin beta)
Fndc3a	H3055D05	-4.24603	0.000330899	Fibronectin type III domain containing 3a
Fbxo21	H3122A04	-4.24598	0.00165519	F-box only protein 21
Sparc	H3116A04	-4.2427	0.00131449	Secreted acidic cysteine rich glycoprotein
Arpp19	H3058C06	-4.24016	0.000723762	CAMP-regulated phosphoprotein 19
Ptprz1	H3089E06	-4.2372	0.000608531	Protein tyrosine phosphatase, receptor type Z, polypeptide 1
C3	H3139E04	-4.2328	0.000365032	Complement component 3
Ihpk1	H3155C04	-4.22729	0.000401356	Inositol hexaphosphate kinase 1
	H3080D04	-4.2229	0.000330069	Transcribed locus
Plxna3	H3146C10	-4.20728	0.000401356	Plexin A3
Hmgcs1	H3079F01	-4.20032	0.000484218	3-hydroxy-3-methylglutaryl-Coenzyme A synthase 1
Ctsl	H3028F04	-4.1982	0.000379702	Cathepsin L
Slc44a2	H3146H06	-4.19066	0.000651142	Solute carrier family 44, member 2
Mxd3	P884	-4.18729	0.00150142	Max dimerization protein 3
Dag1	H3012F09	-4.18152	0.000490327	Dystroglycan 1
BC010304	H3094C12	-4.1813	0.000745636	CDNA sequence BC010304
Ccni	H3017B08	-4.18129	0.00425335	Cyclin I
Pcdhgc3	H3117E02	-4.17861	0.00127114	Protocadherin gamma subfamily C, 3
	P572	-4.16765	0.000617082	CDNA, clone:Y0G0135G01, strand:minus, reference:ENSEMBL:Mouse-Transcript-ENST:ENSMUST00000044779, based on BLAT search
Dcbld2	H3014C05	-4.16412	0.00102451	Discoidin, CUB and LCCL domain containing 2
	H3110D10	-4.16236	0.000762185
	H3001A09	-4.15162	0.00131449
	H3057D06	-4.14984	0.000466052
Arpc1b	H3019A08	-4.14472	0.000704867	Actin related protein 2/3 complex, subunit 1B
Ccni	P897	-4.14155	0.00110872	Cyclin I
Lgals1	H3009D05	-4.136	0.00248575	Lectin, galactose binding, soluble 1
Pdia5	H3093B09	-4.1338	0.00204769	Protein disulfide isomerase associated 5
Socs3	H3009E11	-4.13217	0.00089389	Suppressor of cytokine signaling 3
Ccdc80	H3129C10	-4.13078	0.00114055	Coiled-coil domain containing 80
Man2b1	H3042B03	-4.12895	0.00130713	Mannosidase 2, alpha B1
Camk2g	H3093E05	-4.12697	0.000486846	Calcium/calmodulin-dependent protein kinase II gamma
Mycl1	H3024G07	-4.12585	0.000424093	V-myc myelocytomatosis viral oncogene homolog 1, lung carcinoma derived (avian)
Alcam	H3120H03	-4.12005	0.000333835	Activated leukocyte cell adhesion molecule
Pdia5	H3085H02	-4.11974	0.000782313	Protein disulfide isomerase associated 5
Ctsd	H3008H06	-4.11619	0.00148874	Cathepsin D
Aldoa	H3031D03	-4.11359	0.000401356	Aldolase 1, A isoform
Hbld2	H3013H07	-4.11147	0.000400368	HESB like domain containing 2
Ndst2	H3118H09	-4.11093	0.00149249	N-deacetylase/N-sulfotransferase (heparan glucosaminyl) 2
	H3055A01	-4.11027	0.000523267	Transcribed locus
Nucb1	H3050F03	-4.0921	0.000983521	Nucleobindin 1
Pdgfrb	H3140C02	-4.08187	0.000411376	Platelet derived growth factor receptor, beta polypeptide
	H3064H03	-4.07836	0.000341039
Arhgef4	H3137B09	-4.07669	0.000484218	Rho guanine nucleotide exchange factor (GEF) 4
Tmem50b	H3137H08	-4.07408	0.000453465	Transmembrane protein 50B
Tshz1	H3060G02	-4.07076	0.000590049	Teashirt zinc finger family member 1
Lamb1-1	H3147C04	-4.06939	0.00113866	Laminin B1 subunit 1
Ezh1	H3154F11	-4.06753	0.000328465	Enhancer of zeste homolog 1 (Drosophila)
2900002G04Rik	H3110B11	-4.06711	0.000732072	RIKEN cDNA 2900002G04 gene
Sdc1	P761	-4.06338	0.00148363	Syndecan 1
Cd8b1	H3119B11	-4.06006	0.000330069	CD8 antigen, beta chain 1
Glud1	H3003F06	-4.0462	0.000356439	Glutamate dehydrogenase 1
Glud1	H3140E08	-4.03794	0.000612558	Glutamate dehydrogenase 1
Tubb2c	H3024D01	-4.03531	0.000593946	Tubulin, beta 2c
Hars2	H3138C03	-4.02716	0.000330069	Histidyl tRNA synthetase 2
Ptpn13	H3118G02	-4.02364	0.000341039	Protein tyrosine phosphatase, non-receptor type 13
Etv5	H3116H10	-4.02363	0.000478286	Ets variant gene 5
Nr5a2	H3087G01	-4.02183	0.000761673	Nuclear receptor subfamily 5, group A, member 2
Sdc1	H3013F05	-4.02019	0.000401356	Syndecan 1
Phf13	H3081H09	-4.02016	0.000553861	PHD finger protein 13
Glb1	H3087C07	-4.01289	0.00253438	Galactosidase, beta 1
Limd2	H3078A06	-4.00728	0.00381244	LIM domain containing 2
Atp1a1	H3025B01	-4.00413	0.00202003	ATPase, Na+/K+ transporting, alpha 1 polypeptide
Mettl6	H3080B05	-4.00184	0.000496526	Methyltransferase like 6
Trio	H3005C05	-3.99999	0.00311261	Triple functional domain (PTPRF interacting)
Hmga2	H3125E10	-3.9996	0.000486846	High mobility group AT-hook 2
Tusc3	H3093G07	-3.99666	0.000400368	Tumor suppressor candidate 3
Fkbp10	H3046A09	-3.99155	0.00132489	FK506 binding protein 10
Scd1	H3044D09	-3.98812	0.000328465	Stearoyl-Coenzyme A desaturase 1
4930402E16Rik	H3147A09	-3.98552	0.0015115	RIKEN cDNA 4930402E16 gene
Gja1	P666	-3.9835	0.00121413	Gap junction membrane channel protein alpha 1
Tubb2c	H3024C12	-3.98176	0.000523267	Tubulin, beta 2c
Nid1	H3025E04	-3.98159	0.000356439	Nidogen 1
Chd8	H3121C09	-3.97152	0.00124956	Chromodomain helicase DNA binding protein 8
	H3143A01	-3.97063	0.000424093
Gaa	H3109C03	-3.97038	0.00182814	Glucosidase, alpha, acid
Vim	H3119G01	-3.96964	0.000401356	Vimentin
Dab2ip	H3147E01	-3.96932	0.00040341	Disabled homolog 2 (Drosophila) interacting protein
Hspa5	H3032A08	-3.9685	0.000612558	Heat shock 70kD protein 5 (glucose-regulated protein)
H2-K1	H3141B11	-3.96814	0.00165888	Histocompatibility 2, K1, K region
H2-K1	P674	-3.96589	0.000785044	Histocompatibility 2, K1, K region
Ptgfrn	H3056D11	-3.96468	0.00381111	Prostaglandin F2 receptor negative regulator
Dpysl2	H3141H07	-3.9628	0.00359081	Dihydropyrimidinase-like 2
Nid1	P729	-3.95764	0.00131488	Nidogen 1
Nsf	H3029F02	-3.95536	0.00336498	N-ethylmaleimide sensitive fusion protein
Itga3	P856	-3.95394	0.00132819	Integrin alpha 3
Ptprf	H3118B03	-3.95219	0.000398889	Protein tyrosine phosphatase, receptor type, F
Nxn	H3098G04	-3.95119	0.00104346	Nucleoredoxin
Ssr1	H3115H12	-3.94328	0.000401356	Signal sequence receptor, alpha
Fkbp9	H3125B01	-3.94057	0.000400368	FK506 binding protein 9
Arhgap29	H3133F07	-3.9375	0.000379983	Rho GTPase activating protein 29
Sh3kbp1	H3108H02	-3.93405	0.000612558	SH3-domain kinase binding protein 1
Tgm2	H3137C06	-3.93042	0.000809643	Transglutaminase 2, C polypeptide
Vcl	P568	-3.91913	0.000523267	Vinculin
Eno1	H3027E07	-3.91288	0.00154217	Enolase 1, alpha non-neuron
Rb1	P297	-3.91123	0.00188272	Retinoblastoma 1
D19Wsu12e	H3090E08	-3.90989	0.00328194	DNA segment, Chr 19, Wayne State University 12, expressed
Trrap	H3081D03	-3.90956	0.000790577	Transformation/transcription domain-associated protein
Tgfbr3	H3086C03	-3.90853	0.00168666	Transforming growth factor, beta receptor III
Tnc	H3124A01	-3.90468	0.000362109	Tenascin C
Dync1h1	H3117A05	-3.90355	0.00229539	Dynein cytoplasmic 1 heavy chain 1
Ceecam1	H3116E12	-3.89358	0.00158173	Cerebral endothelial cell adhesion molecule 1
Rrbp1	H3009F11	-3.88346	0.000424789	Ribosome binding protein 1
Gpbp1	H3089A09	-3.88114	0.000407959	GC-rich promoter binding protein 1
Pcyox1	H3011C03	-3.87566	0.000401356	Prenylcysteine oxidase 1
Jak2	H3067C12	-3.87559	0.00249963	Janus kinase 2
2610507B11Rik	H3029D12	-3.87276	0.00166379	RIKEN cDNA 2610507B11 gene
C78339	H3144A09	-3.86859	0.000693426	Expressed sequence C78339
Sparc	H3024A05	-3.86843	0.00233251	Secreted acidic cysteine rich glycoprotein
Avpi1	H3002H10	-3.86552	0.00135246	Arginine vasopressin-induced 1
Dab2	H3112G10	-3.86316	0.00219445	Disabled homolog 2 (Drosophila)
Ptprn	H3147B01	-3.85722	0.000620774	Protein tyrosine phosphatase, receptor type, N
	H3064G01	-3.85508	0.000553861
Nid1	H3009D12	-3.84929	0.00425773	Nidogen 1
Aldh3b1	H3149A06	-3.84754	0.00101372	Aldehyde dehydrogenase 3 family, member B1
Cxcl12	H3124E04	-3.84477	0.000382494	Chemokine (C-X-C motif) ligand 12
Cln6	H3130G02	-3.84121	0.0026152	Ceroid-lipofuscinosis, neuronal 6
Itgb1	P254	-3.83882	0.000484218	Integrin beta 1 (fibronectin receptor beta)
Ntn1	H3019E06	-3.83676	0.0033597	Netrin 1
Sel1h	P234	-3.8352	0.000613097	Sel1 (suppressor of lin-12) 1 homolog (C, elegans)
Top2a	H3036F09	-3.83204	0.00191477	Topoisomerase (DNA) II alpha
Foxl1	P441	-3.832	0.00195589	Forkhead box L1
Sv2c	H3047G12	-3.83122	0.00054284	Synaptic vesicle glycoprotein 2c
4931420C21Rik	H3123G06	-3.83026	0.00289465	RIKEN cDNA 4931420C21 gene
Tyro3	P929	-3.82352	0.000401356	TYRO3 protein tyrosine kinase 3
Shh	N739	-3.82169	0.00253438	Sonic hedgehog
Glcci1	H3082A03	-3.81177	0.000721967	Glucocorticoid induced transcript 1
6530401N04Rik	H3022D03	-3.8039	0.00145616	RIKEN cDNA 6530401N04 gene
Aplp2	H3154H04	-3.80348	0.00221979	Amyloid beta (A4) precursor-like protein 2
Hspa5	H3003F12	-3.80346	0.000425388	Heat shock 70kD protein 5 (glucose-regulated protein)
Plac8	H3009D03	-3.80112	0.00133207	Placenta-specific 8
Eno1	H3027E08	-3.79474	0.00196733	Enolase 1, alpha non-neuron
Arpp19	H3076B03	-3.78683	0.000526816	CAMP-regulated phosphoprotein 19
Lnk	H3028A02	-3.78373	0.000383114	Linker of T-cell receptor pathways
	H3032A07	-3.78316	0.000453579
Pros1	H3142A10	-3.78313	0.000486846	Protein S (alpha)
Tgfbr2	H3108E03	-3.78284	0.000554815	Transforming growth factor, beta receptor II
2310043N10Rik	H3091D05	-3.77784	0.00270326	RIKEN cDNA 2310043N10 gene
Ctsd	H3156A10	-3.77381	0.00102451	Cathepsin D
	H3132B12	-3.77219	0.00203393
Dag1	H3019A05	-3.76749	0.000709166	Dystroglycan 1
Itga5	P697	-3.76723	0.00341673	Integrin alpha 5 (fibronectin receptor alpha)
Igf2r	H3148G08	-3.76704	0.000453465	Insulin-like growth factor 2 receptor
Sin3a	H3086E04	-3.7665	0.001494	Transcriptional regulator, SIN3A (yeast)
Aldoa	H3017G08	-3.76563	0.00256413	Aldolase 1, A isoform
Atrnl1	H3144H02	-3.76546	0.00153743	Attractin like 1
Zfp219	H3014D06	-3.76542	0.000486846	Zinc finger protein 219
Pygl	H3065H03	-3.76218	0.00184151	Liver glycogen phosphorylase
Csf1	P544	-3.76145	0.000490327	Colony stimulating factor 1 (macrophage)
Itfg1	H3141A09	-3.76082	0.00051021	Integrin alpha FG-GAP repeat containing 1
Jarid2	P027	-3.75848	0.00117974	Jumonji, AT rich interactive domain 2
Isgf3g	H3149H07	-3.75613	0.00113866	Interferon dependent positive acting transcription factor 3 gamma
	H3124C02	-3.75172	0.000401356
2810055G22Rik	H3159C11	-3.75157	0.000424093	RIKEN cDNA 2810055G22 gene
Pkm2	H3118B12	-3.74948	0.00424439	Pyruvate kinase, muscle
1700081L11Rik	H3158C10	-3.74391	0.00204301	RIKEN cDNA 1700081L11 gene
Lama5	H3005C08	-3.74215	0.000835821	Laminin, alpha 5
1190002N15Rik	H3113A03	-3.74081	0.00300838	RIKEN cDNA 1190002N15 gene
Hmga2	H3118F05	-3.73498	0.000490327	High mobility group AT-hook 2
Thrap2	H3137F02	-3.73427	0.000424789	Thyroid hormone receptor associated protein 2
	H3148D12	-3.73421	0.000825003	CDNA, clone:Y2G0101N20, strand:minus, reference:ENSEMBL:Mouse-Transcript-ENST:ENSMUST00000058550, based on BLAT search
Tmed9	H3009D04	-3.72941	0.000984528	Transmembrane emp24 protein transport domain containing 9
Ctsl	H3028F03	-3.72871	0.000554756	Cathepsin L
H6pd	H3082B09	-3.7259	0.000401356	Hexose-6-phosphate dehydrogenase (glucose 1-dehydrogenase)
Zbtb10	H3154D11	-3.72431	0.000400368	Zinc finger and BTB domain containing 10
Lgals1	H3003A03	-3.72356	0.00291238	Lectin, galactose binding, soluble 1
Hmga2	H3123F12	-3.72094	0.000554756	High mobility group AT-hook 2
Ptgs2	P749	-3.71982	0.00200933	Prostaglandin-endoperoxide synthase 2
Ptprs	H3137G09	-3.71871	0.000912944	Protein tyrosine phosphatase, receptor type, S
Fkbp9	H3147A05	-3.71871	0.000544715	FK506 binding protein 9
Mmp17	P713	-3.71559	0.000911078	Matrix metallopeptidase 17
Bscl2	H3156H03	-3.71205	0.000436893	Bernardinelli-Seip congenital lipodystrophy 2 homolog (human)
Pttg1ip	H3044B12	-3.7119	0.000912944	Pituitary tumor-transforming 1 interacting protein
	H3097D02	-3.71161	0.00486132	Transcribed locus
Mapk8	H3073D04	-3.70417	0.000547971	Mitogen activated protein kinase 8
Ank	H3042C06	-3.70362	0.000572055	Progressive ankylosis
Scd1	P305	-3.7034	0.00128967	Stearoyl-Coenzyme A desaturase 1
Plxnb2	H3017D11	-3.70091	0.000612558	Plexin B2
Mef2d	H3147A11	-3.70058	0.000617082	Myocyte enhancer factor 2D
5830434P21Rik	H3153B06	-3.69781	0.00198054	RIKEN cDNA 5830434P21 gene
Ecm1	H3143D01	-3.6958	0.00429095	Extracellular matrix protein 1
Cdon	H3151A10	-3.69455	0.00166808	Cell adhesion molecule-related/down-regulated by oncogenes
Map3k3	H3120D01	-3.69234	0.00147999	Mitogen activated protein kinase kinase kinase 3
Spna2	H3118C03	-3.68288	0.00203677	Spectrin alpha 2
Ccl19	P007	-3.67998	0.00101372	Chemokine (C-C motif) ligand 19
Dkk3	H3148G03	-3.67829	0.00164985	Dickkopf homolog 3 (Xenopus laevis)
Plcd3	H3107E03	-3.67547	0.00239967	Phospholipase C, delta 3
Xylt2	H3023D09	-3.67209	0.00466846	Xylosyltransferase II
S100a13	H3014F05	-3.67003	0.000401356	S100 calcium binding protein A13
Asph	H3090H10	-3.66946	0.000484218	Aspartate-beta-hydroxylase
Cnnm2	H3092B05	-3.66821	0.00239967	Cyclin M2
Pskh1	H3129E09	-3.66688	0.000617082	Protein serine kinase H1
Usp32	H3089H06	-3.66471	0.00070667	Ubiquitin specific peptidase 32
Add1	P842	-3.65775	0.00070475	Adducin 1 (alpha)
Cog4	H3148G12	-3.65411	0.00054402	Component of oligomeric golgi complex 4
Hmga2	H3040E06	-3.65239	0.00204301	High mobility group AT-hook 2
Pdia6	H3136D03	-3.6505	0.000484218	Protein disulfide isomerase associated 6
Ssr1	H3014D11	-3.64732	0.000692157	Signal sequence receptor, alpha
Ppgb	H3114C10	-3.64579	0.00157667	Protective protein for beta-galactosidase
Dab2ip	H3115B03	-3.645	0.00103881	Disabled homolog 2 (Drosophila) interacting protein
Psme1	H3126C12	-3.63558	0.00114196	Proteasome (prosome, macropain) 28 subunit, alpha
D930015E06Rik	H3057B03	-3.63349	0.00105482	RIKEN cDNA D930015E06 gene
Pcolce	H3140B08	-3.63046	0.00213204	Procollagen C-endopeptidase enhancer protein
AI450948	H3141E01	-3.6275	0.000583097	Expressed sequence AI450948
Pofut1	P168	-3.62711	0.000491883	Protein O-fucosyltransferase 1
Mxd4	P872	-3.62609	0.00163377	Max dimerization protein 4
H2-K1	P204	-3.62384	0.000807045	Histocompatibility 2, K1, K region
Tkt	H3145G08	-3.62244	0.00210019	Transketolase
Adam10	H3138D11	-3.62074	0.00237048	A disintegrin and metallopeptidase domain 10
Robo1	H3028G03	-3.61895	0.00218302	Roundabout homolog 1 (Drosophila)
Hspa5	H3144C11	-3.61536	0.00100639	Heat shock 70kD protein 5 (glucose-regulated protein)
Naglu	H3107G10	-3.61507	0.00208679	Alpha-N-acetylglucosaminidase (Sanfilippo disease IIIB)
Tgfbr2	N743	-3.6133	0.00208679	Transforming growth factor, beta receptor II
Dock9	H3007E04	-3.61233	0.000528871	Dedicator of cytokinesis 9
Tspan5	H3079C08	-3.61225	0.00498766	Tetraspanin 5
Mtch1	H3143D12	-3.61225	0.000844208	Mitochondrial carrier homolog 1 (C, elegans)
Pxdn	H3150F04	-3.61121	0.00173241	Peroxidasin homolog (Drosophila)
Pttg1ip	H3114A09	-3.61105	0.00131449	Pituitary tumor-transforming 1 interacting protein
Plekhm1	H3111G03	-3.60779	0.000769469	Pleckstrin homology domain containing, family M (with RUN domain) member 1
Jak2	H3049D07	-3.60609	0.000638797	Janus kinase 2
Rpl21	H3155E03	-3.60205	0.000748297	Ribosomal protein L21
2610002J23Rik	H3115B01	-3.60103	0.000782313	RIKEN cDNA 2610002J23 gene
Dkk3	P875	-3.59445	0.00349779	Dickkopf homolog 3 (Xenopus laevis)
Atp11a	H3097B05	-3.5927	0.000784485	ATPase, class VI, type 11A
Lima1	H3036E08	-3.58977	0.0012744	LIM domain and actin binding 1
Pde4dip	H3056F06	-3.58834	0.00104625	Phosphodiesterase 4D interacting protein (myomegalin)
Mesdc2	H3032B09	-3.58667	0.000780086	Mesoderm development candiate 2
Pck2	H3026F06	-3.58514	0.00100739	Phosphoenolpyruvate carboxykinase 2 (mitochondrial)
Kpnb1	H3007G03	-3.58439	0.00335215	Karyopherin (importin) beta 1
4121402D02Rik	H3072D04	-3.58396	0.000571504	RIKEN cDNA 4121402D02 gene
Dcbld2	H3030G02	-3.58391	0.000839574	Discoidin, CUB and LCCL domain containing 2
Got2	H3031F12	-3.58165	0.00103149	Glutamate oxaloacetate transaminase 2, mitochondrial
Ptov1	H3083E01	-3.58	0.00218007	Prostate tumor over expressed gene 1
Prrx1	P744	-3.57893	0.000458945	Paired related homeobox 1
Rgs12	H3076F12	-3.57437	0.000825003	Regulator of G-protein signaling 12
Leprel2	H3123C04	-3.56947	0.00321198	Leprecan-like 2
Scd1	H3025B03	-3.56879	0.000799461	Stearoyl-Coenzyme A desaturase 1
Tm9sf3	H3122E10	-3.56826	0.000966796	Transmembrane 9 superfamily member 3
Sdc1	H3006H04	-3.56559	0.000608531	Syndecan 1
Zfp198	H3155E01	-3.56514	0.00115746	Zinc finger protein 198
	H3145F09	-3.5637	0.00275583	Transcribed locus
Gpbp1	H3129D09	-3.56183	0.000424789	GC-rich promoter binding protein 1
Plxna2	H3126F01	-3.56119	0.000547971	Plexin A2
Rbl2	H3130F10	-3.55996	0.0014584	Retinoblastoma-like 2
Dhcr24	H3135D07	-3.55889	0.00148363	24-dehydrocholesterol reductase
Ube2d3	H3082D12	-3.55844	0.000703612	Ubiquitin-conjugating enzyme E2D 3 (UBC4/5 homolog, yeast)
Evc2	H3119G09	-3.55809	0.000636283	Ellis van Creveld syndrome 2 homolog (human)
Unc45a	H3008B09	-3.54593	0.0011214	Unc-45 homolog A (C, elegans)
Bmpr1a	H3031E08	-3.54409	0.00201845	Bone morphogenetic protein receptor, type 1A
D630045J12Rik	H3155E08	-3.54069	0.00229674	RIKEN cDNA D630045J12 gene
Inoc1	H3109F11	-3.53987	0.00303438	INO80 complex homolog 1 (S, cerevisiae)
Vdp	H3070H01	-3.5389	0.00212768	Vesicle docking protein
Pcolce	H3128A11	-3.53466	0.00439126	Procollagen C-endopeptidase enhancer protein
Calm1	H3156D12	-3.53149	0.00089412	Calmodulin 1
Fbxo21	H3158E10	-3.5314	0.00284456	F-box only protein 21
Spnb2	H3010G09	-3.52882	0.00224831	Spectrin beta 2
Fzd5	P039	-3.52627	0.00180056	Frizzled homolog 5 (Drosophila)
Lamb2	P355	-3.5237	0.00142647	Laminin, beta 2
Abr	H3053C03	-3.52012	0.00132489	Active BCR-related gene
Pabpc1	H3107F01	-3.52001	0.00186721	Poly A binding protein, cytoplasmic 1
Sdf4	H3042A07	-3.51833	0.00198452	Stromal cell derived factor 4
Edg2	H3036H01	-3.51551	0.00216863	Endothelial differentiation, lysophosphatidic acid G-protein-coupled receptor, 2
Ccnd1	H3084D05	-3.51459	0.000445139	Cyclin D1
Zfp687	H3135A09	-3.51327	0.0015055	Zinc finger protein 687
Tfpi	H3129H09	-3.5093	0.000549013	Tissue factor pathway inhibitor
Gpt2	H3095C02	-3.50676	0.000780086	Glutamic pyruvate transaminase (alanine aminotransferase) 2
Mettl7a	H3059A07	-3.50516	0.00260607	Methyltransferase like 7A
Lgmn	H3063A08	-3.50417	0.00289159	Legumain
Ctsd	H3138H10	-3.49659	0.00442693	Cathepsin D
Fgfr1	H3155A12	-3.49623	0.000899285	Fibroblast growth factor receptor 1
Tef	H3028E11	-3.49389	0.00070667	Thyrotroph embryonic factor
5730509C05Rik	H3059C12	-3.49285	0.000552693	RIKEN cDNA 5730509C05 gene
Ezh1	P429	-3.49205	0.000776111	Enhancer of zeste homolog 1 (Drosophila)
Kifc3	H3135F08	-3.49007	0.00281975	Kinesin family member C3
Flna	H3154A09	-3.48981	0.00188924	Filamin, alpha
Abi2	H3019H08	-3.48968	0.00348943	Abl-interactor 2
Rcn2	H3006A07	-3.475	0.000552693	Reticulocalbin 2
	H3128B07	-3.47083	0.00288076
Pttg1ip	H3016A08	-3.46915	0.0031569	Pituitary tumor-transforming 1 interacting protein
	H3077E08	-3.46694	0.00118461	Transcribed locus
Mxi1	P719	-3.46529	0.000608531	Max interacting protein 1
Pdia4	H3017C10	-3.46343	0.000780098	Protein disulfide isomerase associated 4
Mfge8	H3126F11	-3.46339	0.00258945	Milk fat globule-EGF factor 8 protein
Nap1l1	H3017G02	-3.46204	0.00165167	Nucleosome assembly protein 1-like 1
Usp32	H3132D11	-3.46157	0.00169042	Ubiquitin specific peptidase 32
	P257	-3.45883	0.000910887
Abcc3	H3074F04	-3.45874	0.000486846	ATP-binding cassette, sub-family C (CFTR/MRP), member 3
Dnajc3	H3142G03	-3.45818	0.00113088	DnaJ (Hsp40) homolog, subfamily C, member 3
Slc2a4	H3122E05	-3.45612	0.00104016	Solute carrier family 2 (facilitated glucose transporter), member 4
Glcci1	H3063H06	-3.45476	0.00289653	Glucocorticoid induced transcript 1
Aytl2	H3068A06	-3.45466	0.00158097	Acyltransferase like 2
Gpt2	H3057C08	-3.45424	0.000484218	Glutamic pyruvate transaminase (alanine aminotransferase) 2
Casc3	H3156H08	-3.45421	0.0022112	Cancer susceptibility candidate 3
Cul7	H3140G03	-3.44913	0.000552693	Cullin 7
Msto1	H3107C01	-3.44868	0.00158005	Misato homolog 1 (Drosophila)
Txnip	H3128D02	-3.44734	0.00137798	Thioredoxin interacting protein
C78228	H3038E10	-3.44154	0.00432688	Expressed sequence C78228
Olfml3	H3125A01	-3.44122	0.00184076	Olfactomedin-like 3
Dnase2a	H3067A08	-3.43914	0.000608531	Deoxyribonuclease II alpha
	H3126G01	-3.4388	0.0010738
Nfia	H3147D08	-3.43805	0.0013318	Nuclear factor I/A
LOC668450	H3039A12	-3.43036	0.00361213	Similar to cell division cycle 26
Gbe1	H3063D10	-3.43016	0.000737925	Glucan (1,4-alpha-), branching enzyme 1
Plec1	H3110C09	-3.42956	0.000708173	Plectin 1
Itga3	H3137A03	-3.4287	0.000784485	Integrin alpha 3
Ctsd	P625	-3.42853	0.00251117	Cathepsin D
Chst11	H3127F04	-3.42784	0.000554888	Carbohydrate sulfotransferase 11
Tmem14c	H3025C10	-3.42781	0.000643605	Transmembrane protein 14C
Jup	H3013A08	-3.4253	0.00165655	Junction plakoglobin
Mtap4	H3058E07	-3.42189	0.00100807	Microtubule-associated protein 4
Sesn1	H3156B03	-3.42151	0.000593946	Sestrin 1
Ccdc102a	H3114C01	-3.41935	0.000900447	Coiled-coil domain containing 102A
Parva	H3111C04	-3.41856	0.000590857	Parvin, alpha
Cugbp2	H3119H09	-3.41491	0.000910887	CUG triplet repeat, RNA binding protein 2
Secisbp2	H3060F12	-3.41152	0.000523964	SECIS binding protein 2
Hdlbp	H3020A12	-3.40976	0.00128066	High density lipoprotein (HDL) binding protein
Ankrd26	H3068H01	-3.40953	0.000909811	Ankyrin repeat domain 26
	H3051H09	-3.4095	0.000566689
Zfp9	H3089H04	-3.40943	0.00108074	Zinc finger protein 9
4933415E08Rik	H3026D08	-3.40635	0.00401987	RIKEN cDNA 4933415E08 gene
Cggbp1	H3110C05	-3.40618	0.00442766	CGG triplet repeat binding protein 1
Src	P324	-3.40153	0.00157561	Rous sarcoma oncogene
	H3024E11	-3.40122	0.00100694
Plac8	H3023B03	-3.40118	0.00131449	Placenta-specific 8
Ppp1r3b	H3104H08	-3.39954	0.00149156	Protein phosphatase 1, regulatory (inhibitor) subunit 3B
Snx10	H3020F06	-3.39454	0.00165167	Sorting nexin 10
Smarca4	H3025C11	-3.39284	0.00276499	SWI/SNF related, matrix associated, actin dependent regulator of chromatin, subfamily a, member 4
Fry	H3057C03	-3.38854	0.00118796	Furry homolog (Drosophila)
9130404D14Rik	H3028B07	-3.38848	0.00080782	RIKEN cDNA 9130404D14 gene
Lamp2	H3135D02	-3.38823	0.00138016	Lysosomal membrane glycoprotein 2
	N859	-3.3876	0.0010738
Txndc12	H3128D03	-3.38713	0.000575439	Thioredoxin domain containing 12 (endoplasmic reticulum)
	H3003E07	-3.38425	0.000564543
Rtn3	H3157D04	-3.38304	0.00054402	Reticulon 3
	H3123E05	-3.38121	0.000761673
Acpl2	H3055G09	-3.3807	0.00173863	Acid phosphatase-like 2
Id2	H3118H06	-3.37907	0.00054284	Inhibitor of DNA binding 2
Smarca2	H3132D01	-3.37757	0.00054402	SWI/SNF related, matrix associated, actin dependent regulator of chromatin, subfamily a, member 2
Apeh	H3124E02	-3.37692	0.000769469	Acylpeptide hydrolase
Zfp62	H3136B12	-3.37678	0.00148363	Zinc finger protein 62
Dhx8	H3007G01	-3.3767	0.00210732	DEAH (Asp-Glu-Ala-His) box polypeptide 8
	H3046A05	-3.37454	0.000775845	CDNA, clone:Y1G0140F01, strand:plus, reference:ENSEMBL:Mouse-Transcript-ENST:ENSMUST00000062431, based on BLAT search
Iars	H3102H03	-3.37404	0.00304428	Isoleucine-tRNA synthetase
Lhx9	P706	-3.37212	0.00162338	LIM homeobox protein 9
	H3134G09	-3.37144	0.000769469	Transcribed locus
Eef1a1	H3129A10	-3.37111	0.00286865	Eukaryotic translation elongation factor 1 alpha 1
Mtap4	H3019B10	-3.37029	0.000974867	Microtubule-associated protein 4
Anxa11	H3014B09	-3.36986	0.000575407	Annexin A11
S100a6	H3087H09	-3.36837	0.00184188	S100 calcium binding protein A6 (calcyclin)
Vcl	H3010D09	-3.36779	0.00293475	Vinculin
Hgf	P218	-3.36657	0.00113866	Hepatocyte growth factor
A330103N21Rik	H3073D01	-3.36466	0.00209076	RIKEN cDNA A330103N21 gene
Lamp1	P823	-3.36237	0.00292905	Lysosomal membrane glycoprotein 1
Tpm2	H3002C07	-3.36142	0.00130059	Tropomyosin 2, beta
Ssr1	H3030D05	-3.36117	0.000552693	Signal sequence receptor, alpha
Senp7	H3129C04	-3.35348	0.00158097	SUMO1/sentrin specific peptidase 7
Gnai1	H3106C06	-3.35184	0.00136574	Guanine nucleotide binding protein, alpha inhibiting 1
Lman2	H3012F01	-3.34848	0.000614595	Lectin, mannose-binding 2
5730557L09Rik	H3070C01	-3.34743	0.00171771	RIKEN cDNA 5730557L09 gene
Pygo1	P009	-3.347	0.000612558	Pygopus 1
	H3078B06	-3.3443	0.00486279
Axl	H3152F05	-3.34402	0.00101937	AXL receptor tyrosine kinase
Rnf130	H3101F04	-3.34356	0.000912944	Ring finger protein 130
Hrsp12	H3122B07	-3.34148	0.000839697	Heat-responsive protein 12
Gpc1	H3144G12	-3.3395	0.00184076	Glypican 1
Tep1	H3142G05	-3.33823	0.000912944	Telomerase associated protein 1
Ddost	H3131C10	-3.33777	0.00166412	Dolichyl-di-phosphooligosaccharide-protein glycotransferase
Sncg	H3042F07	-3.33648	0.000761673	Synuclein, gamma
	H3150A01	-3.33547	0.00077682
Tgoln1	H3085G07	-3.33463	0.000721967	Trans-golgi network protein
Ctnnal1	P908	-3.33095	0.00215356	Catenin (cadherin associated protein), alpha-like 1
C230096C10Rik	H3026A09	-3.33013	0.00135246	RIKEN cDNA C230096C10 gene
Arhgap12	H3014G11	-3.32631	0.00287455	Rho GTPase activating protein 12
1700025G04Rik	H3153B01	-3.32247	0.00203677	RIKEN cDNA 1700025G04 gene
Pscd3	H3095H05	-3.32172	0.00129949	Pleckstrin homology, Sec7 and coiled-coil domains 3
Cd47	P699	-3.32118	0.000545425	CD47 antigen (Rh-related antigen, integrin-associated signal transducer)
Pigs	H3022B07	-3.32101	0.00221911	Phosphatidylinositol glycan, class S
Dhrs1	H3021D06	-3.31956	0.000554756	Dehydrogenase/reductase (SDR family) member 1
Cdkn2b	P287	-3.31902	0.000910887	Cyclin-dependent kinase inhibitor 2B (p15, inhibits CDK4)
Rabgap1	H3059G05	-3.31851	0.00166734	RAB GTPase activating protein 1
Map1lc3b	H3082E11	-3.31775	0.00124784	Microtubule-associated protein 1 light chain 3 beta
Arf3	H3152C07	-3.31544	0.00113866	ADP-ribosylation factor 3
Ptpra	H3042E06	-3.31358	0.00336704	Protein tyrosine phosphatase, receptor type, A
Jmjd1a	H3083G04	-3.31266	0.000612558	Jumonji domain containing 1A
Mrps6	H3100H09	-3.31253	0.00461415	Mitochondrial ribosomal protein S6
1700009P03Rik	H3013E09	-3.31052	0.00163327	RIKEN cDNA 1700009P03 gene
Phr1	H3069A02	-3.30839	0.00138706	Pam, highwire, rpm 1
Slc12a6	H3129H05	-3.30782	0.000776111	Solute carrier family 12, member 6
Lrrfip1	H3112H04	-3.30735	0.000835821	Leucine rich repeat (in FLII) interacting protein 1
Ela2	H3105G01	-3.30553	0.00296725	Elastase 2, neutrophil
Rgs12	H3155E02	-3.30551	0.00221979	Regulator of G-protein signaling 12
	H3139E05	-3.30346	0.000763955
Ccr10	P023	-3.30017	0.000825003	Chemokine (C-C motif) receptor 10
Kremen1	H3078C08	-3.29919	0.000745636	Kringle containing transmembrane protein 1
Ap2a1	H3018B01	-3.29875	0.00120801	Adaptor protein complex AP-2, alpha 1 subunit
Pdzd3	H3076F01	-3.29868	0.000636283	PDZ domain containing 3
Sh3d19	H3158C08	-3.29838	0.000912944	SH3 domain protein D19
Fliih	H3044G04	-3.29814	0.000703022	Flightless I homolog (Drosophila)
Ptch1	H3094E02	-3.29767	0.00428177	Patched homolog 1
Gsn	P672	-3.29675	0.000974867	Gelsolin
Cbr2	H3097E03	-3.29324	0.00358218	Carbonyl reductase 2
Crtap	H3010H04	-3.29071	0.0023143	Cartilage associated protein
Ralbp1	H3092B11	-3.28936	0.00317475	RalA binding protein 1
	H3115D11	-3.28537	0.00125454
Iqwd1	H3072B05	-3.28432	0.00138016	IQ motif and WD repeats 1
Rgs12	H3059B02	-3.28233	0.00148363	Regulator of G-protein signaling 12
Bach1	H3075F05	-3.28163	0.00371577	BTB and CNC homology 1
Vps13b	H3011E11	-3.28089	0.00390616	Vacuolar protein sorting 13B (yeast)
Mast2	H3115C12	-3.27641	0.0011006	Microtubule associated serine/threonine kinase 2
Cln5	H3014F10	-3.276	0.000943296	Ceroid-lipofuscinosis, neuronal 5
4921511K06Rik	H3143C05	-3.27556	0.00082526	RIKEN cDNA 4921511K06 gene
Tspan14	H3015F02	-3.27384	0.000966796	Tetraspanin 14
Psme1	H3044E06	-3.27293	0.00345881	Proteasome (prosome, macropain) 28 subunit, alpha
Glt8d1	H3127C06	-3.27242	0.000615414	Glycosyltransferase 8 domain containing 1
Mbtd1	H3134C01	-3.27153	0.00322298	Mbt domain containing 1
Ganab	H3014D07	-3.27083	0.00148363	Alpha glucosidase 2 alpha neutral subunit
Ctsd	H3138H09	-3.27039	0.00351381	Cathepsin D
Setd2	H3133F08	-3.26971	0.00144028	SET domain containing 2
	H3135F03	-3.26457	0.0016236
Hexa	H3024C07	-3.26436	0.0015236	Hexosaminidase A
Ibrdc3	H3015H11	-3.26224	0.000604673	IBR domain containing 3
Sipa1l1	H3151E06	-3.26216	0.000590857	Signal-induced proliferation-associated 1 like 1
	H3125F01	-3.2615	0.000611704
Akr1c14	H3151D04	-3.26128	0.000669459	Aldo-keto reductase family 1, member C14
Actb	H3012A02	-3.25947	0.000795613	Actin, beta, cytoplasmic
Setdb1	H3130E01	-3.25853	0.00107448	SET domain, bifurcated 1
Asxl1	H3085E06	-3.25689	0.00354107	Additional sex combs like 1 (Drosophila)
9930021J03Rik	H3131D01	-3.25536	0.00149492	RIKEN cDNA 9930021J03 gene
Elf1	H3005A08	-3.25478	0.00343125	E74-like factor 1
Tnnt1	H3124E08	-3.25376	0.00104625	Troponin T1, skeletal, slow
39692	H3116H02	-3.25186	0.00102824	Septin 8
Cfi	H3109C08	-3.25015	0.000835821	Complement component factor i
2010008E23Rik	H3076H03	-3.2495	0.00118454	RIKEN cDNA 2010008E23 gene
Snn	H3116B06	-3.24831	0.000857667	Stannin
1200015A19Rik	H3107H08	-3.24568	0.00253045	RIKEN cDNA 1200015A19 gene
Sertad2	H3007B04	-3.24147	0.00101906	SERTA domain containing 2
AW551984	H3129B10	-3.24088	0.0010738	Expressed sequence AW551984
Eps15	H3108G01	-3.23975	0.00340821	Epidermal growth factor receptor pathway substrate 15
	H3137G10	-3.23651	0.00239967
Scamp2	H3029E01	-3.23524	0.0013647	Secretory carrier membrane protein 2
	H3127E08	-3.23422	0.00089389
Ecm1	P560	-3.23214	0.00359212	Extracellular matrix protein 1
Ets2	H3028G09	-3.23206	0.00199477	E26 avian leukemia oncogene 2, 3' domain
Ube3b	H3141D03	-3.23145	0.000988751	Ubiquitin protein ligase E3B
1200007D18Rik	H3112D02	-3.22736	0.000974867	RIKEN cDNA 1200007D18 gene
Lamp2	H3109D03	-3.22707	0.00289644	Lysosomal membrane glycoprotein 2
Irx5	P910	-3.22586	0.00207464	Iroquois related homeobox 5 (Drosophila)
Tspan3	H3120E05	-3.2239	0.000693691	Tetraspanin 3
Atp11a	H3096B05	-3.22256	0.000613097	ATPase, class VI, type 11A
Kifc2	H3152C06	-3.22192	0.000977957	Kinesin family member C2
Rxra	P757	-3.21942	0.000636283	Retinoid X receptor alpha
Bmpr1a	H3105G07	-3.21358	0.00108294	Bone morphogenetic protein receptor, type 1A
Ptges	H3049G07	-3.21155	0.00420651	Prostaglandin E synthase
Fdft1	H3073H11	-3.21037	0.00461415	Farnesyl diphosphate farnesyl transferase 1
Rala	H3121E01	-3.20849	0.00493214	V-ral simian leukemia viral oncogene homolog A (ras related)
	H3086G10	-3.2079	0.001237	Transcribed locus
Pabpc1	H3012E11	-3.20467	0.00132834	Poly A binding protein, cytoplasmic 1
Tnc	P827	-3.20276	0.00206574	Tenascin C
Csnk2a2	H3103C11	-3.20048	0.000803041	Casein kinase II, alpha 2, polypeptide
Casp12	H3131G02	-3.20016	0.000776111	Caspase 12
Rab13	H3015E09	-3.19976	0.000761673	RAB13, member RAS oncogene family
	H3114D01	-3.19725	0.000923257
Gosr2	H3035A10	-3.19672	0.0035874	Golgi SNAP receptor complex member 2
Epha4	H3122H01	-3.19671	0.00482483	Eph receptor A4
BC043118	H3079A10	-3.1945	0.00498421	CDNA sequence BC043118
Stat3	H3100B06	-3.19223	0.00141205	Signal transducer and activator of transcription 3
Hipk3	H3058A10	-3.19179	0.00144482	Homeodomain interacting protein kinase 3
Sdf2	P313	-3.19132	0.000924601	Stromal cell derived factor 2
Exoc4	H3116C04	-3.18701	0.00170968	Exocyst complex component 4
Tmc6	H3041C06	-3.18658	0.0013647	Transmembrane channel-like gene family 6
Eif2s2	H3039F04	-3.18505	0.0024919	Eukaryotic translation initiation factor 2, subunit 2 (beta)
Arih2	H3128H03	-3.18132	0.0028177	Ariadne homolog 2 (Drosophila)
Ergic3	H3130F01	-3.18105	0.00127114	ERGIC and golgi 3
Fbxl10	H3077B09	-3.1802	0.00325003	F-box and leucine-rich repeat protein 10
Eif1	H3133C01	-3.17934	0.000833411	Eukaryotic translation initiation factor 1
Kdelr2	H3020H05	-3.17912	0.00203393	KDEL (Lys-Asp-Glu-Leu) endoplasmic reticulum protein retention receptor 2
2810457I06Rik	H3158C06	-3.17836	0.00463248	RIKEN cDNA 2810457I06 gene
Tpt1	H3113H01	-3.1783	0.00130713	Tumor protein, translationally-controlled 1
Map2k1	H3098D12	-3.17701	0.00165808	Mitogen activated protein kinase kinase 1
	H3057A08	-3.17121	0.00311422	Transcribed locus
Hdac5	P810	-3.1701	0.00154217	Histone deacetylase 5
	H3118E09	-3.16986	0.00105042
Pogk	H3134D05	-3.16858	0.000690199	Pogo transposable element with KRAB domain
Slc20a1	H3009A09	-3.1678	0.000995463	Solute carrier family 20, member 1
Smpd1	H3082F03	-3.16644	0.00463121	Sphingomyelin phosphodiesterase 1, acid lysosomal
Hexdc	H3132F02	-3.16572	0.00213204	Hexosaminidase (glycosyl hydrolase family 20, catalytic domain) containing
Gabarapl2	H3030E02	-3.1627	0.00125454	Gamma-aminobutyric acid (GABA-A) receptor-associated protein-like 2
AI428795	H3130F11	-3.16203	0.000721967	Expressed sequence AI428795
Elovl6	H3079A07	-3.16156	0.0011538	ELOVL family member 6, elongation of long chain fatty acids (yeast)
Endod1	H3051C08	-3.16121	0.000732072	Endonuclease domain containing 1
Lamb1-1	P203	-3.16048	0.00216863	Laminin B1 subunit 1
Iqgap1	H3043A02	-3.15958	0.000769469	IQ motif containing GTPase activating protein 1
Pros1	H3058H08	-3.15828	0.000833411	Protein S (alpha)
Prkcd	H3059B03	-3.15803	0.00119884	Protein kinase C, delta
Wipi1	H3061E02	-3.15541	0.00351615	WD repeat domain, phosphoinositide interacting 1
6330505N24Rik	H3034C11	-3.15386	0.00149156	RIKEN cDNA 6330505N24 gene
Gbas	P456	-3.15363	0.00153362	Glioblastoma amplified sequence
Txndc4	H3004B02	-3.15306	0.00089412	Thioredoxin domain containing 4 (endoplasmic reticulum)
Mbtd1	H3017B02	-3.15269	0.00250655	Mbt domain containing 1
Smurf1	H3155H06	-3.15269	0.00130713	SMAD specific E3 ubiquitin protein ligase 1
Nrip1	H3135B09	-3.15022	0.0027064	Nuclear receptor interacting protein 1
Slc44a1	H3148C04	-3.14941	0.00143552	Solute carrier family 44, member 1
Lman2	H3137B08	-3.14909	0.000693691	Lectin, mannose-binding 2
AW547186	H3015A12	-3.14784	0.000923257	Expressed sequence AW547186
	H3039F02	-3.14642	0.00305307
Cdkn1a	P286	-3.14217	0.00289653	Cyclin-dependent kinase inhibitor 1A (P21)
Ywhag	H3014H04	-3.13836	0.00427949	3-monooxygenase/tryptophan 5-monooxygenase activation protein, gamma polypeptide
Pex6	H3141A12	-3.13682	0.00419896	Peroxisomal biogenesis factor 6
Ckmt1	H3047D01	-3.13641	0.00145616	Creatine kinase, mitochondrial 1, ubiquitous
Eps8l2	H3022A09	-3.13621	0.00476636	EPS8-like 2
Als2cr13	H3050F06	-3.13474	0.0025248	Amyotrophic lateral sclerosis 2 (juvenile) chromosome region, candidate 13 (human)
Nek8	H3094G03	-3.13315	0.00110861	NIMA (never in mitosis gene a)-related expressed kinase 8
Cirbp	H3124B02	-3.1305	0.00103682	Cold inducible RNA binding protein
Calr	H3021G11	-3.12868	0.00446037	Calreticulin
Asxl1	H3126D11	-3.12856	0.00153743	Additional sex combs like 1 (Drosophila)
	H3134A04	-3.12194	0.000974867
Rab14	H3024H05	-3.12174	0.000776111	RAB14, member RAS oncogene family
Nt5c	H3091E02	-3.12121	0.00167901	5',3'-nucleotidase, cytosolic
Nbl1	P387	-3.12113	0.000721967	Neuroblastoma, suppression of tumorigenicity 1
Btg1	H3114D11	-3.12108	0.00167972	B-cell translocation gene 1, anti-proliferative
1200007D18Rik	H3114F07	-3.1202	0.000773514	RIKEN cDNA 1200007D18 gene
Yeats2	H3128A09	-3.11905	0.00113866	YEATS domain containing 2
Fbxl10	H3102B12	-3.11802	0.00146629	F-box and leucine-rich repeat protein 10
2010008E23Rik	H3030B01	-3.11541	0.00312603	RIKEN cDNA 2010008E23 gene
Glg1	H3131B11	-3.11508	0.000977957	Golgi apparatus protein 1
Snx4	H3136A04	-3.11448	0.00134501	Sorting nexin 4
Sidt2	H3125C07	-3.11255	0.00111343	SID1 transmembrane family, member 2
Spint2	H3123F05	-3.11249	0.00338429	Serine protease inhibitor, Kunitz type 2
Sbk1	H3013A06	-3.11216	0.00151543	SH3-binding kinase 1
Ncor2	P721	-3.11134	0.00157561	Nuclear receptor co-repressor 2
Ankrd25	H3057H01	-3.11003	0.000870142	Ankyrin repeat domain 25
Mocs1	H3025C09	-3.10981	0.00113866	Molybdenum cofactor synthesis 1
Txndc10	H3084D08	-3.10599	0.00184151	Thioredoxin domain containing 10
Rad21	H3104D01	-3.10544	0.00381664	RAD21 homolog (S, pombe)
Eps15	H3056F10	-3.10466	0.00188911	Epidermal growth factor receptor pathway substrate 15
Recc1	H3046A08	-3.1041	0.0043854	Replication factor C 1
Acads	H3026F05	-3.10302	0.00176735	Acyl-Coenzyme A dehydrogenase, short chain
Dkk2	P949	-3.09945	0.00216863	Dickkopf homolog 2 (Xenopus laevis)
Pbef1	H3085A11	-3.09918	0.00208679	Pre-B-cell colony-enhancing factor 1
Sec24c	H3104C06	-3.09814	0.00125454	SEC24 related gene family, member C (S, cerevisiae)
Extl3	H3095B07	-3.09813	0.000963304	Exostoses (multiple)-like 3
Rab22a	H3124F07	-3.0967	0.00144028	RAB22A, member RAS oncogene family
Mlph	H3110C11	-3.0967	0.00140209	Melanophilin
Kctd2	H3149A04	-3.09436	0.00456085	Potassium channel tetramerisation domain containing 2
Actb	H3041F03	-3.09217	0.00253438	Actin, beta, cytoplasmic
Gtf3c1	H3008D04	-3.09143	0.00117539	General transcription factor III C 1
Ywhag	H3083C11	-3.09117	0.0028024	3-monooxygenase/tryptophan 5-monooxygenase activation protein, gamma polypeptide
Ldhb	H3128G04	-3.09116	0.00101372	Lactate dehydrogenase B
Lphn2	H3136C06	-3.09039	0.00150142	Latrophilin 2
	H3020B04	-3.09026	0.00149249
Pink1	H3110G03	-3.08454	0.00328194	PTEN induced putative kinase 1
D16Bwg1543e	H3017F11	-3.08125	0.00451476	DNA segment, Chr 16, Brigham & Women's Genetics 1543 expressed
B2m	P585	-3.08102	0.0011006	Beta-2 microglobulin
40787	H3083A07	-3.07942	0.000807045	Septin 11
Tiam2	H3067E02	-3.07937	0.00431922	T-cell lymphoma invasion and metastasis 2
Amotl2	H3122E01	-3.0792	0.000782313	Angiomotin like 2
Tcf25	H3114D02	-3.07833	0.00110689	Transcription factor 25 (basic helix-loop-helix)
Uros	H3137F11	-3.07808	0.00301832	Uroporphyrinogen III synthase
	H3021D11	-3.07744	0.000793655
Rims1	P077	-3.07611	0.00370485	Regulating synaptic membrane exocytosis 1
Hyal2	H3145E12	-3.0744	0.00113866	Hyaluronoglucosaminidase 2
Tmem59	H3135C11	-3.07388	0.00233521	Transmembrane protein 59
Gosr2	H3149G08	-3.07155	0.00138016	Golgi SNAP receptor complex member 2
Actb	H3011E09	-3.07124	0.00083003	Actin, beta, cytoplasmic
C1r	H3136D05	-3.07105	0.00149156	Complement component 1, r subcomponent
Tspan6	H3116G07	-3.06995	0.00117382	Tetraspanin 6
Prkra	H3024F08	-3.06653	0.00228783	Protein kinase, interferon inducible double stranded RNA dependent activator
AW215868	H3079E09	-3.06571	0.00335215	Expressed sequence AW215868
Lxn	H3132E07	-3.06431	0.00114628	Latexin
Abhd4	H3122C05	-3.06154	0.00223004	Abhydrolase domain containing 4
Lhx6	P361	-3.06046	0.00184213	LIM homeobox protein 6
Pabpc1	H3012E10	-3.05998	0.00120801	Poly A binding protein, cytoplasmic 1
Ankrd50	H3012B01	-3.05786	0.000924499	Ankrin repeat domain 50
Pfkm	H3159F12	-3.05459	0.000789064	Phosphofructokinase, muscle
Rab24	H3041D12	-3.04999	0.00129593	RAB24, member RAS oncogene family
2410018L13Rik	H3084C03	-3.04893	0.00497929	RIKEN cDNA 2410018L13 gene
Llgl1	H3138E06	-3.04667	0.00137798	Lethal giant larvae homolog 1 (Drosophila)
Ube2o	H3130C11	-3.04659	0.00125844	Ubiquitin-conjugating enzyme E2O
Sin3a	H3054G05	-3.04612	0.0018282	Transcriptional regulator, SIN3A (yeast)
Myo1e	H3127G11	-3.04336	0.00232337	Myosin IE
Rab5a	H3126C01	-3.04169	0.00118836	RAB5A, member RAS oncogene family
Sec24d	H3025E09	-3.04127	0.00089907	SEC24 related gene family, member D (S, cerevisiae)
Stt3a	H3016D02	-3.04047	0.00397556	STT3, subunit of the oligosaccharyltransferase complex, homolog A (S, cerevisiae)
Scamp5	H3156B10	-3.0378	0.00182814	Secretory carrier membrane protein 5
Aldob	H3055D02	-3.03554	0.00470714	Aldolase 2, B isoform
B2m	H3014C06	-3.0351	0.0025248	Beta-2 microglobulin
Cdc14b	H3084H06	-3.03501	0.0039147	CDC14 cell division cycle 14 homolog B (S, cerevisiae)
Mvp	H3038D07	-3.03481	0.00195589	Major vault protein
Ywhag	H3014H03	-3.03352	0.00461415	3-monooxygenase/tryptophan 5-monooxygenase activation protein, gamma polypeptide
Nfib	P388	-3.03238	0.0010738	Nuclear factor I/B
2010111I01Rik	H3032H08	-3.03097	0.000899285	RIKEN cDNA 2010111I01 gene
Stt3b	H3139A07	-3.03026	0.00253045	STT3, subunit of the oligosaccharyltransferase complex, homolog B (S, cerevisiae)
Col6a1	H3151F07	-3.0293	0.00140209	Procollagen, type VI, alpha 1
Ptpre	H3082E12	-3.02904	0.00175354	Protein tyrosine phosphatase, receptor type, E
Il4	H3122A05	-3.02754	0.0028435	Interleukin 4
Pbx1	H3086E07	-3.02726	0.00483035	Pre B-cell leukemia transcription factor 1
1300010F03Rik	H3109E07	-3.02411	0.00155307	RIKEN cDNA 1300010F03 gene
Actb	H3010D02	-3.02226	0.00167721	Actin, beta, cytoplasmic
Pip5k2c	H3154A04	-3.02212	0.000886423	Phosphatidylinositol-4-phosphate 5-kinase, type II, gamma
Tulp4	H3032E06	-3.02157	0.00360045	Tubby like protein 4
Setdb1	H3036D03	-3.02133	0.00228848	SET domain, bifurcated 1
Ube2e2	H3137B03	-3.02008	0.00205295	Ubiquitin-conjugating enzyme E2E 2 (UBC4/5 homolog, yeast)
Tmem9	H3025G10	-3.01981	0.00255829	Transmembrane protein 9
Hrbl	H3116F04	-3.019	0.00102552	HIV-1 Rev binding protein-like
Ccnd2	H3133F12	-3.019	0.00401987	Cyclin D2
Wwtr1	H3097F03	-3.01877	0.00289465	WW domain containing transcription regulator 1
Sin3a	P825	-3.01806	0.00287455	Transcriptional regulator, SIN3A (yeast)
Lamc1	P202	-3.0175	0.00198452	Laminin, gamma 1
	H3114G11	-3.01608	0.00124715
Atp11a	H3071A03	-3.01523	0.00232337	ATPase, class VI, type 11A
Asl	H3076G11	-3.01465	0.00348777	Argininosuccinate lyase
Rgnef	H3076B05	-3.01401	0.00100241	Rho-guanine nucleotide exchange factor
Phf17	H3028G11	-3.01347	0.00220117	PHD finger protein 17
Man1a	H3013H03	-3.01285	0.00365749	Mannosidase 1, alpha
Tpm1	H3120G06	-3.01108	0.00168935	Tropomyosin 1, alpha
Ppp3ca	P193	-3.01036	0.00138983	Protein phosphatase 3, catalytic subunit, alpha isoform
Tcte3	H3027H11	-3.01019	0.00134081	T-complex-associated testis expressed 3
Jarid2	H3045G12	-3.00943	0.002198	Jumonji, AT rich interactive domain 2
Thap11	H3071B01	-3.00768	0.00165516	THAP domain containing 11
Stat6	H3142F05	-3.006	0.00393429	Signal transducer and activator of transcription 6
Mvp	H3038D05	-3.00459	0.00111027	Major vault protein
Irx3	P497	-3.00433	0.00143386	Iroquois related homeobox 3 (Drosophila)
Tm9sf2	H3037H11	-3.00409	0.0045839	Transmembrane 9 superfamily member 2
Smurf2	H3012G02	-3.00389	0.00203393	SMAD specific E3 ubiquitin protein ligase 2
Tkt	H3145G07	-2.99697	0.00382238	Transketolase
Gm129	H3109H10	-2.99608	0.00421503	Gene model 129, (NCBI)
Cd44	H3012H07	-2.99562	0.00132489	CD44 antigen
Fhl1	H3141F12	-2.99535	0.000999514	Four and a half LIM domains 1
Rab6ip2	H3157H11	-2.99519	0.00148363	Rab6 interacting protein 2
Dcakd	H3013G01	-2.99059	0.00134219	Dephospho-CoA kinase domain containing
1810037I17Rik	H3096A07	-2.98764	0.00443524	RIKEN cDNA 1810037I17 gene
Pld1	H3018C04	-2.98552	0.00170859	Phospholipase D1
Shrm	H3078D11	-2.98464	0.00184767	Shroom
Fbxo34	H3067G05	-2.98422	0.00234046	F-box only protein 34
Nrg4	H3089G04	-2.98361	0.00147421	Neuregulin 4
Npepps	H3058E11	-2.98323	0.0049847	Aminopeptidase puromycin sensitive
4921511K06Rik	H3111A09	-2.98203	0.00148874	RIKEN cDNA 4921511K06 gene
Tpt1	H3113H02	-2.98148	0.00309647	Tumor protein, translationally-controlled 1
Tpm2	H3135D11	-2.98138	0.0018282	Tropomyosin 2, beta
Ap1g1	H3050A04	-2.98104	0.00364889	Adaptor protein complex AP-1, gamma 1 subunit
2900046G09Rik	H3123H11	-2.98087	0.002198	RIKEN cDNA 2900046G09 gene
Stt3b	H3073F11	-2.98039	0.00210732	STT3, subunit of the oligosaccharyltransferase complex, homolog B (S, cerevisiae)
	H3096F03	-2.98006	0.00132782
Tubg2	H3134B11	-2.98003	0.00233758	Tubulin, gamma 2
	H3148A08	-2.97958	0.00276499
Pdia3	H3097B08	-2.97762	0.00300838	Protein disulfide isomerase associated 3
Serinc2	H3012E02	-2.97732	0.0041234	Serine incorporator 2
Trim3	P040	-2.97727	0.00284354	Tripartite motif protein 3
Slc15a4	H3109B08	-2.97665	0.00331361	Solute carrier family 15, member 4
Prdx4	H3145H10	-2.97239	0.00184767	Peroxiredoxin 4
4930432O21Rik	H3031A10	-2.97171	0.001852	RIKEN cDNA 4930432O21 gene
Gbas	H3071C06	-2.97156	0.00158005	Glioblastoma amplified sequence
Cd82	H3154D02	-2.97153	0.00448465	CD82 antigen
Tbc1d8	H3138D03	-2.96944	0.00118177	TBC1 domain family, member 8
Cabc1	H3157A07	-2.96935	0.00283316	Chaperone, ABC1 activity of bc1 complex like (S, pombe)
Trp53	H3026D07	-2.96897	0.0037159	Transformation related protein 53
Hmgn2	H3032B08	-2.96884	0.00111027	High mobility group nucleosomal binding domain 2
	H3139E07	-2.96845	0.00149156
Sepp1	H3152F04	-2.96812	0.00341673	Selenoprotein P, plasma, 1
	H3001G01	-2.96621	0.00198889
Fzd7	P447	-2.96496	0.0037794	Frizzled homolog 7 (Drosophila)
Tsc22d1	H3066H08	-2.96446	0.00232337	TSC22 domain family, member 1
Csnk1d	H3147A07	-2.96356	0.00137704	Casein kinase 1, delta
1110031I02Rik	H3111G01	-2.96086	0.00164081	RIKEN cDNA 1110031I02 gene
Fgfr2	H3147B04	-2.95904	0.00198452	Fibroblast growth factor receptor 2
Myh3	P206	-2.95598	0.00184151	Myosin, heavy polypeptide 3, skeletal muscle, embryonic
Cetn2	H3143F04	-2.95531	0.00133748	Centrin 2
Dab2	P069	-2.9548	0.00145855	Disabled homolog 2 (Drosophila)
Furin	P735	-2.95318	0.00291717	Furin (paired basic amino acid cleaving enzyme)
Mtus1	H3080G04	-2.9526	0.00336498	Mitochondrial tumor suppressor 1
Dgkg	H3045G03	-2.95257	0.00252427	Diacylglycerol kinase, gamma
Mtdh	H3015H08	-2.95242	0.00312543	Metadherin
D6Wsu176e	H3106A11	-2.95185	0.00188552	DNA segment, Chr 6, Wayne State University 176, expressed
Dirc2	H3076H04	-2.95158	0.000977957	Disrupted in renal carcinoma 2 (human)
Arhgap21	H3016A07	-2.95077	0.00260859	Rho GTPase activating protein 21
Ift81	H3128C09	-2.95028	0.00113866	Intraflagellar transport 81 homolog (Chlamydomonas)
Jmjd1a	H3135D03	-2.94924	0.00155527	Jumonji domain containing 1A
Ddx41	H3040B02	-2.9491	0.00104346	DEAD (Asp-Glu-Ala-Asp) box polypeptide 41
Ddhd1	H3089B06	-2.94882	0.00185474	DDHD domain containing 1
B230219D22Rik	H3006G09	-2.94673	0.00100241	RIKEN cDNA B230219D22 gene
Ahdc1	H3014F02	-2.94634	0.00102678	AT hook, DNA binding motif, containing 1
Hspg2	P486	-2.94358	0.0018776	Perlecan (heparan sulfate proteoglycan 2)
Cd81	H3151C09	-2.94328	0.00371577	CD 81 antigen
Vps24	H3045D09	-2.94268	0.00256485	Vacuolar protein sorting 24 (yeast)
	H3068B01	-2.94267	0.00113866
BC005537	H3154F01	-2.94165	0.00260105	CDNA sequence BC005537
	H3076C03	-2.94079	0.00100639
	H3039G07	-2.94049	0.00438768
Smg6	H3098F12	-2.94019	0.00204385	Smg-6 homolog, nonsense mediated mRNA decay factor (C, elegans)
Hadhsc	H3129H03	-2.93966	0.00373042	L-3-hydroxyacyl-Coenzyme A dehydrogenase, short chain
4932439K10Rik	H3153E03	-2.93938	0.00120657	RIKEN cDNA 4932439K10 gene
Rps24	H3145D11	-2.93898	0.00113866	Ribosomal protein S24
Map1lc3b	H3082B10	-2.93811	0.00476418	Microtubule-associated protein 1 light chain 3 beta
Dpy19l1	H3157E10	-2.93668	0.00165519	Dpy-19-like 1 (C, elegans)
Jarid2	H3104F06	-2.9352	0.00246355	Jumonji, AT rich interactive domain 2
Ptpra	H3103G09	-2.93505	0.00120657	Protein tyrosine phosphatase, receptor type, A
Jak2	H3070A02	-2.9335	0.00432236	Janus kinase 2
4932439K10Rik	H3067D09	-2.93228	0.00100807	RIKEN cDNA 4932439K10 gene
Cul7	H3027A08	-2.9321	0.00212768	Cullin 7
Sufu	H3138E03	-2.92831	0.00429095	Suppressor of fused homolog (Drosophila)
Fgfr2	H3128F11	-2.92818	0.00134087	Fibroblast growth factor receptor 2
Gsta3	H3052F03	-2.92728	0.00183665	Glutathione S-transferase, alpha 3
Ddhd1	H3101C11	-2.9272	0.00118805	DDHD domain containing 1
Itpk1	H3151B03	-2.92565	0.00320604	Inositol 1,3,4-triphosphate 5/6 kinase
1810044A24Rik	H3158E05	-2.92495	0.00218007	RIKEN cDNA 1810044A24 gene
Ugcgl1	H3006E12	-2.92465	0.00260607	UDP-glucose ceramide glucosyltransferase-like 1
Klhl2	H3080C02	-2.92354	0.00262722	Kelch-like 2, Mayven (Drosophila)
Eny2	H3071C08	-2.92269	0.00341198	Enhancer of yellow 2 homolog (Drosophila)
Ncor2	H3038G07	-2.92238	0.00152462	Nuclear receptor co-repressor 2
Ern1	H3053D12	-2.92124	0.00150219	Endoplasmic reticulum (ER) to nucleus signalling 1
Tpm1	H3035B02	-2.92096	0.00222367	Tropomyosin 1, alpha
2610019A05Rik	H3048F06	-2.92082	0.002584	RIKEN cDNA 2610019A05 gene
D16Ertd472e	H3025B10	-2.92058	0.00147426	DNA segment, Chr 16, ERATO Doi 472, expressed
Anxa7	H3149E08	-2.91752	0.00154307	Annexin A7
Snapap	H3123D09	-2.91707	0.00173863	SNAP-associated protein
Sec31l1	H3139E12	-2.91649	0.0031162	SEC31-like 1 (S, cerevisiae)
Bcar1	H3109F03	-2.91607	0.00370485	Breast cancer anti-estrogen resistance 1
Pabpc4	H3082G11	-2.91489	0.0013486	Poly A binding protein, cytoplasmic 4
Snx27	H3043F10	-2.91448	0.00124732	Sorting nexin family member 27
Cxxc5	H3032D11	-2.9123	0.00197077	CXXC finger 5
Phgdhl1	H3028E10	-2.91002	0.00277644	Phosphoglycerate dehydrogenase like 1
Canx	H3120F09	-2.90941	0.00140209	Calnexin
Nf2	H3149F05	-2.90891	0.00490758	Neurofibromatosis 2
Cd82	H3139E03	-2.90671	0.00127114	CD82 antigen
Mycl1	P363	-2.90644	0.00407506	V-myc myelocytomatosis viral oncogene homolog 1, lung carcinoma derived (avian)
	H3086G03	-2.90643	0.00256413	Transcribed locus
Zmynd12	H3085G08	-2.90567	0.00417439	Zinc finger, MYND domain containing 12
Actb	H3018D10	-2.90494	0.00266103	Actin, beta, cytoplasmic
Yeats2	H3022C06	-2.90483	0.00332473	YEATS domain containing 2
Ube2q	H3120B08	-2.90469	0.00173107	Ubiquitin-conjugating enzyme E2Q (putative)
Pfdn5	H3158F02	-2.90384	0.00129444	Prefoldin 5
Maged2	H3132A02	-2.90118	0.00165167	Melanoma antigen, family D, 2
Tmem2	H3026F09	-2.90074	0.00317598	Transmembrane protein 2
Carhsp1	H3055H05	-2.90063	0.00341181	Calcium regulated heat stable protein 1
Pdgfrb	P404	-2.89938	0.00225231	Platelet derived growth factor receptor, beta polypeptide
B3gnt5	H3023D03	-2.89845	0.00486105	UDP-GlcNAc:betaGal beta-1,3-N-acetylglucosaminyltransferase 5
Pank3	H3034G06	-2.8971	0.0026961	Pantothenate kinase 3
Mbtps1	P942	-2.89652	0.00492332	Membrane-bound transcription factor peptidase, site 1
Kpna3	H3066C12	-2.8965	0.00151107	Karyopherin (importin) alpha 3
Prkcn	H3159D03	-2.89577	0.00123766	Protein kinase C, nu
Actb	H3011G02	-2.89449	0.00421692	Actin, beta, cytoplasmic
Centg3	H3002B10	-2.89432	0.00202317	Centaurin, gamma 3
Pop1	H3006F11	-2.89264	0.00417439	Processing of precursor 1, ribonuclease P/MRP family, (S, cerevisiae)
5033428A16Rik	H3119H10	-2.89248	0.00147105	RIKEN cDNA 5033428A16 gene
	H3052E03	-2.89196	0.00208679
D12Ertd551e	H3113G01	-2.88787	0.00128288	DNA segment, Chr 12, ERATO Doi 551, expressed
Il18	P494	-2.88784	0.00172223	Interleukin 18
Tubb3	H3057B12	-2.88673	0.00113866	Tubulin, beta 3
Ccpg1	H3136H08	-2.8863	0.00354991	Cell cycle progression 1
Wdr6	H3120D06	-2.88533	0.00138016	WD repeat domain 6
Stk24	H3034A11	-2.88444	0.00115973	Serine/threonine kinase 24 (STE20 homolog, yeast)
Map3k7ip2	H3032A03	-2.88274	0.00167901	Mitogen-activated protein kinase kinase kinase 7 interacting protein 2
Fuca1	H3095G05	-2.87984	0.00232396	Fucosidase, alpha-L- 1, tissue
Nedd4	H3122D01	-2.87901	0.00201979	Neural precursor cell expressed, developmentally down-regulted gene 4
Hsp90b1	H3026G06	-2.879	0.00325591	Heat shock protein 90kDa beta (Grp94), member 1
Sdc4	H3138F12	-2.87889	0.00204385	Syndecan 4
Scotin	H3136D06	-2.87884	0.00120657	Scotin gene
Arhgap29	H3034C12	-2.8781	0.001852	Rho GTPase activating protein 29
Tle1	P781	-2.87787	0.00138016	Transducin-like enhancer of split 1, homolog of Drosophila E(spl)
0610031J06Rik	H3003E02	-2.87736	0.00148363	RIKEN cDNA 0610031J06 gene
Anxa7	H3154E10	-2.87647	0.00152856	Annexin A7
Ctnnb1	H3031E05	-2.87518	0.00133352	Catenin (cadherin associated protein), beta 1
Dock7	H3062D05	-2.87418	0.0013647	Dedicator of cytokinesis 7
Uqcrb	H3115G03	-2.87301	0.00441109	Ubiquinol-cytochrome c reductase binding protein
Aars	H3059D07	-2.87278	0.00199477	Alanyl-tRNA synthetase
Slc31a2	H3129B04	-2.87168	0.00200933	Solute carrier family 31, member 2
	H3114G10	-2.87146	0.00283849
Ppp1cc	H3103D01	-2.87084	0.00114628	Protein phosphatase 1, catalytic subunit, gamma isoform
Arpc1a	H3011E10	-2.87046	0.00127114	Actin related protein 2/3 complex, subunit 1A
Lrpap1	H3146E07	-2.86888	0.00191575	Low density lipoprotein receptor-related protein associated protein 1
Glcci1	H3152F08	-2.86764	0.00351184	Glucocorticoid induced transcript 1
Cdh1	H3076B06	-2.86721	0.0013318	Cadherin 1
Ybx1	H3086B04	-2.86632	0.00273462	Y box protein 1
Cacybp	H3147H06	-2.8654	0.00203677	Calcyclin binding protein
Prdx4	H3145H09	-2.86501	0.00227287	Peroxiredoxin 4
Fth1	H3008B06	-2.86485	0.00429095	Ferritin heavy chain 1
Dynll1	H3113H10	-2.86441	0.00140209	Dynein light chain LC8-type 1
	H3135B04	-2.86352	0.00149071
Top2a	H3139A05	-2.86295	0.0025248	Topoisomerase (DNA) II alpha
Gm440	H3153G09	-2.86178	0.00118836	Gene model 440, (NCBI)
Cd9	H3139C03	-2.86175	0.00118454	CD9 antigen
Gli2	H3112E07	-2.86049	0.00154558	GLI-Kruppel family member GLI2
Dab2	H3025D09	-2.86011	0.00358978	Disabled homolog 2 (Drosophila)
Large	H3030C07	-2.85853	0.00141449	Like-glycosyltransferase
Pigq	H3134C02	-2.85834	0.00262854	Phosphatidylinositol glycan, class Q
Pabpc1	H3010C04	-2.85777	0.00230431	Poly A binding protein, cytoplasmic 1
Fyn	H3129H08	-2.85707	0.00143067	Fyn proto-oncogene
Ubap2l	H3016A05	-2.8568	0.00388681	Ubiquitin associated protein 2-like
Eif1	H3021C04	-2.85578	0.00161797	Eukaryotic translation initiation factor 1
Anxa5	H3016C05	-2.85423	0.0014584	Annexin A5
Myo1e	H3003F11	-2.85297	0.00160485	Myosin IE
Dnajc3	H3094A04	-2.85232	0.00149249	DnaJ (Hsp40) homolog, subfamily C, member 3
Bcorl1	H3094H09	-2.85227	0.00297494	BCL6 co-repressor-like 1
	H3119H05	-2.85217	0.00167901	Transcribed locus
Nadk	H3144H12	-2.8519	0.00127114	NAD kinase
Ipo8	H3089G08	-2.85105	0.0021313	Importin 8
Calm2	H3006H06	-2.85054	0.00394023	Calmodulin 2
Ube2g1	H3154A08	-2.84952	0.00213204	Ubiquitin-conjugating enzyme E2G 1 (UBC7 homolog, C, elegans)
Tnks2	H3040F01	-2.84865	0.0018282	Tankyrase, TRF1-interacting ankyrin-related ADP-ribose polymerase 2
Pank2	H3069D05	-2.84864	0.00203677	Pantothenate kinase 2 (Hallervorden-Spatz syndrome)
Rasa3	H3123H08	-2.84734	0.00335943	RAS p21 protein activator 3
	H3085F03	-2.84449	0.00215356
5730593F17Rik	H3150E07	-2.84391	0.0019769	RIKEN cDNA 5730593F17 gene
Cpt1a	H3140A09	-2.84303	0.00224446	Carnitine palmitoyltransferase 1a, liver
Eps15	H3108F06	-2.84296	0.00134501	Epidermal growth factor receptor pathway substrate 15
Mtdh	H3008G01	-2.83976	0.00216351	Metadherin
Gstm5	H3084E05	-2.8397	0.00191826	Glutathione S-transferase, mu 5
Tgif2	H3048A06	-2.83808	0.00262259	TGFB-induced factor 2
Tmc6	H3090H06	-2.83745	0.00142908	Transmembrane channel-like gene family 6
Cabin1	H3095F10	-2.83631	0.00339279	Calcineurin binding protein 1
Taldo1	H3153E09	-2.83591	0.00476828	Transaldolase 1
Numa1	H3138H08	-2.83549	0.00302	Nuclear mitotic apparatus protein 1
	H3102A01	-2.83503	0.00289234
Dstn	H3122E03	-2.83484	0.00149156	Destrin
Got2	H3157D01	-2.8344	0.00299087	Glutamate oxaloacetate transaminase 2, mitochondrial
A030007L22	H3137D10	-2.83364	0.00285607	Hypothetical protein A030007L22
Slc6a6	H3047C10	-2.83223	0.0023459	Solute carrier family 6 (neurotransmitter transporter, taurine), member 6
Mtdh	H3009A11	-2.83134	0.00188911	Metadherin
Chmp7	H3156F11	-2.83078	0.00165167	CHMP family, member 7
Canx	H3012C02	-2.83044	0.0035058	Calnexin
Mllt4	H3016G07	-2.83023	0.00180274	Myeloid/lymphoid or mixed lineage-leukemia translocation to 4 homolog (Drosophila)
Actb	H3045E11	-2.82967	0.00398525	Actin, beta, cytoplasmic
Myst4	H3050D12	-2.82911	0.00353935	MYST histone acetyltransferase monocytic leukemia 4
Nr2c2	H3141D05	-2.82781	0.00165724	Nuclear receptor subfamily 2, group C, member 2
	H3106G02	-2.82773	0.00421716	Transcribed locus
Cyb5b	H3010H11	-2.82638	0.00132912	Cytochrome b5 type B
Shc1	H3081F12	-2.82589	0.00272876	Src homology 2 domain-containing transforming protein C1
Unc84a	H3120F07	-2.82543	0.00434493	Unc-84 homolog A (C, elegans)
Vamp3	H3025H09	-2.82511	0.0020612	Vesicle-associated membrane protein 3
Jarid2	H3045E10	-2.8249	0.00157793	Jumonji, AT rich interactive domain 2
Arpc1a	H3135F05	-2.8233	0.00132489	Actin related protein 2/3 complex, subunit 1A
Ube4b	H3083B01	-2.82291	0.0025248	Ubiquitination factor E4B, UFD2 homolog (S, cerevisiae)
Ywhag	H3016H06	-2.8229	0.0031569	3-monooxygenase/tryptophan 5-monooxygenase activation protein, gamma polypeptide
Pxn	P079	-2.82196	0.00147105	Paxillin
Sdc4	P762	-2.82089	0.00354107	Syndecan 4
6030458H05	H3004D01	-2.8204	0.00293493	Hypothetical protein 6030458H05
Rps24	H3145D12	-2.81748	0.00345164	Ribosomal protein S24
Actn1	H3037A03	-2.81693	0.00429095	Actinin, alpha 1
AA673488	H3122C03	-2.81625	0.0013486	Expressed sequence AA673488
Man1a2	H3050A12	-2.81582	0.00356142	Mannosidase, alpha, class 1A, member 2
Casd1	H3134E12	-2.8155	0.00134502	CAS1 domain containing 1
Rev1l	H3061H09	-2.81521	0.00208738	REV1-like (S, cerevisiae)
4432416J03Rik	H3147F12	-2.81486	0.00228087	RIKEN cDNA 4432416J03 gene
Tpst1	H3140H03	-2.81476	0.00144785	Protein-tyrosine sulfotransferase 1
Prkar2b	H3093F06	-2.8146	0.00250892	Protein kinase, cAMP dependent regulatory, type II beta
	H3068D02	-2.8144	0.00327855	Transcribed locus
	H3132C07	-2.81416	0.00147999	Transcribed locus
Ncoa1	H3129G07	-2.81291	0.00292745	Nuclear receptor coactivator 1
Rnf44	H3106E06	-2.81256	0.00175303	Ring finger protein 44
Atp2a2	H3130B10	-2.81244	0.00463027	ATPase, Ca++ transporting, cardiac muscle, slow twitch 2
Grb2	H3153D02	-2.81228	0.00142589	Growth factor receptor bound protein 2
Ift88	H3024H08	-2.81113	0.00234046	Intraflagellar transport 88 homolog (Chlamydomonas)
Dscr1l2	H3152G06	-2.81106	0.00334215	Down syndrome critical region gene 1-like 2
Sulf2	H3078H12	-2.81066	0.00388533	Sulfatase 2
Dlx4	P557	-2.81054	0.00305955	Distal-less homeobox 4
Lamb1-1	H3108H12	-2.80781	0.00147999	Laminin B1 subunit 1
Arpp19	H3159D12	-2.80715	0.00157793	CAMP-regulated phosphoprotein 19
Epb4,1	H3156D09	-2.80637	0.00144028	Erythrocyte protein band 4,1
Eif1	H3016B03	-2.8057	0.00222934	Eukaryotic translation initiation factor 1
Lamb1-1	H3046A11	-2.80296	0.00198054	Laminin B1 subunit 1
Nfya	P727	-2.80204	0.00162878	Nuclear transcription factor-Y alpha
Spire1	H3136C05	-2.80178	0.00138486	Spire homolog 1 (Drosophila)
Mll3	H3040C01	-2.80125	0.0030667	Myeloid/lymphoid or mixed-lineage leukemia 3
	H3134B09	-2.79951	0.00496675
Ankrd28	H3047E09	-2.79938	0.00347388	Ankyrin repeat domain 28
Azin1	H3090C08	-2.79796	0.00457115	Antizyme inhibitor 1
Coq4	H3111E01	-2.79674	0.00462862	Coenzyme Q4 homolog (yeast)
Tmem19	H3131B05	-2.79543	0.00203393	Transmembrane protein 19
Slc35a5	H3081D10	-2.79492	0.00140209	Solute carrier family 35, member A5
	H3024H03	-2.79364	0.00163327
	H3005F07	-2.79351	0.00289465
Jmjd2b	H3146F10	-2.79256	0.00167901	Jumonji domain containing 2B
Ube2r2	H3008B03	-2.79251	0.00283442	Ubiquitin-conjugating enzyme E2R 2
Nfkbiz	H3022C10	-2.79081	0.00151711	Nuclear factor of kappa light polypeptide gene enhancer in B-cells inhibitor, zeta
Csrp2bp	H3056E07	-2.79037	0.00284428	Cysteine and glycine-rich protein 2 binding protein
Eif2ak1	H3126C04	-2.78889	0.00140209	Eukaryotic translation initiation factor 2 alpha kinase 1
Arhgef10	H3137A10	-2.78825	0.00296935	Rho guanine nucleotide exchange factor (GEF) 10
Sc4mol	H3094E10	-2.78707	0.00195589	Sterol-C4-methyl oxidase-like
Selk	H3087G09	-2.78584	0.00273341	Selenoprotein K
Hbp1	H3054E10	-2.78552	0.00305955	High mobility group box transcription factor 1
Idi1	H3046C10	-2.78458	0.00147227	Isopentenyl-diphosphate delta isomerase
Ptk2	H3027G04	-2.78354	0.00397939	PTK2 protein tyrosine kinase 2
AU024582	H3072D12	-2.7834	0.00150219	Expressed sequence AU024582
2600014M03Rik	H3076F02	-2.78333	0.00431922	RIKEN cDNA 2600014M03 gene
Ctps2	H3151G03	-2.78255	0.00183665	Cytidine 5'-triphosphate synthase 2
Ccnd2	H3133B06	-2.78206	0.00167901	Cyclin D2
	H3083F01	-2.78109	0.00149156
Hmgcr	H3032C10	-2.78049	0.00412057	3-hydroxy-3-methylglutaryl-Coenzyme A reductase
Canx	H3081D12	-2.77979	0.00421716	Calnexin
Bicd2	H3054C10	-2.77923	0.00324501	Bicaudal D homolog 2 (Drosophila)
Mmp11	P377	-2.77853	0.00256686	Matrix metallopeptidase 11
	H3097C05	-2.77799	0.00203677
Ube2q	H3028F08	-2.77786	0.0028024	Ubiquitin-conjugating enzyme E2Q (putative)
Slc35a5	H3055A05	-2.77646	0.00258945	Solute carrier family 35, member A5
Tbc1d2b	H3110B10	-2.77435	0.00260859	TBC1 domain family, member 2B
Idh2	H3062E02	-2.77249	0.00192211	Isocitrate dehydrogenase 2 (NADP+), mitochondrial
Ubl5	H3107F08	-2.77052	0.00463027	Ubiquitin-like 5
Sgce	H3115F09	-2.76969	0.00222797	Sarcoglycan, epsilon
Cpd	H3134B05	-2.76804	0.00320604	Carboxypeptidase D
	H3079H09	-2.768	0.004089
Ppm1m	H3036C10	-2.76612	0.00149156	Protein phosphatase 1M
Mapk14	H3037B04	-2.7649	0.00470847	Mitogen activated protein kinase 14
	H3090G12	-2.76418	0.00158905	Transcribed locus
4933407N01Rik	H3148F01	-2.76382	0.00187923	RIKEN cDNA 4933407N01 gene
Adipor2	H3137B07	-2.76349	0.00277279	Adiponectin receptor 2
	H3060E03	-2.76317	0.001852
Nup153	H3056C07	-2.76158	0.00295811	Nucleoporin 153
	H3001H01	-2.76044	0.00211305
Setdb1	H3149F04	-2.75918	0.00158905	SET domain, bifurcated 1
Spire1	H3065E10	-2.7591	0.00168922	Spire homolog 1 (Drosophila)
Elovl6	H3015D04	-2.75816	0.00204769	ELOVL family member 6, elongation of long chain fatty acids (yeast)
Fez2	H3127E12	-2.75619	0.00330893	Fasciculation and elongation protein zeta 2 (zygin II)
Timeless	H3022A12	-2.75614	0.00456876	Timeless homolog (Drosophila)
Acvr1b	H3135A08	-2.75517	0.00208582	Activin A receptor, type 1B
Pgrmc2	H3093B12	-2.75506	0.00174297	Progesterone receptor membrane component 2
Rb1	H3081A11	-2.75504	0.00211541	Retinoblastoma 1
Pdcl	H3021H05	-2.75501	0.00372925	Phosducin-like
Nedd4	H3104B06	-2.75447	0.00305307	Neural precursor cell expressed, developmentally down-regulted gene 4
Ulk1	H3106F06	-2.75334	0.0019504	Unc-51 like kinase 1 (C, elegans)
Fdft1	P546	-2.75018	0.00189161	Farnesyl diphosphate farnesyl transferase 1
Nol7	H3013A10	-2.74961	0.00441889	Nucleolar protein 7
Actb	H3018D09	-2.74934	0.00212056	Actin, beta, cytoplasmic
Zdhhc5	H3017E01	-2.7492	0.00479816	Zinc finger, DHHC domain containing 5
Pdlim5	H3056G12	-2.74908	0.00315267	PDZ and LIM domain 5
Strn4	H3153A07	-2.7489	0.00183466	Striatin, calmodulin binding protein 4
Arf4	H3138F05	-2.74844	0.00188911	ADP-ribosylation factor 4
Sumo3	H3023B05	-2.74785	0.00291717	SMT3 suppressor of mif two 3 homolog 3 (yeast)
Col4a2	H3138E02	-2.74776	0.00343125	Procollagen, type IV, alpha 2
Ctdsp2	H3132C02	-2.74684	0.00312275	CTD (carboxy-terminal domain, RNA polymerase II, polypeptide A) small phosphatase 2
Ppp1cc	H3151F10	-2.74652	0.00204573	Protein phosphatase 1, catalytic subunit, gamma isoform
Rac1	H3018C09	-2.74415	0.00470586	RAS-related C3 botulinum substrate 1
Rnf34	H3144C08	-2.7437	0.00235628	Ring finger protein 34
Ddx4	H3134G04	-2.74309	0.00222934	DEAD (Asp-Glu-Ala-Asp) box polypeptide 4
Tcf3	P336	-2.74305	0.0048585	Transcription factor 3
Marcks	H3112E12	-2.74235	0.00353935	Myristoylated alanine rich protein kinase C substrate
Actn2	H3150G04	-2.74083	0.00410523	Actinin alpha 2
Canx	P279	-2.74048	0.00251117	Calnexin
Ttf1	H3112A11	-2.73883	0.00178339	Transcription termination factor 1
Tmem50a	H3059H05	-2.73781	0.00484223	Transmembrane protein 50A
Ankib1	H3047F11	-2.73698	0.00443571	Ankyrin repeat and IBR domain containing 1
Pkm2	P741	-2.73657	0.00180056	Pyruvate kinase, muscle
Vps13d	H3053E11	-2.73648	0.00228087	Vacuolar protein sorting 13D (yeast)
Oxsr1	H3024C02	-2.73641	0.00268675	Oxidative-stress responsive 1
Adss	H3016B05	-2.73592	0.00162878	Adenylosuccinate synthetase, non muscle
Ppp1r13b	H3023A08	-2.73366	0.0017898	Protein phosphatase 1, regulatory (inhibitor) subunit 13B
Slc4a2	H3137D09	-2.73347	0.00232052	Solute carrier family 4 (anion exchanger), member 2
Icmt	H3016G12	-2.7332	0.00248575	Isoprenylcysteine carboxyl methyltransferase
Cbx5	H3111A07	-2.73312	0.00356096	Chromobox homolog 5 (Drosophila HP1a)
Adam9	P510	-2.73218	0.00465327	A disintegrin and metallopeptidase domain 9 (meltrin gamma)
Lima1	H3153C05	-2.73139	0.00434109	LIM domain and actin binding 1
Aga	H3025D10	-2.73108	0.00202313	Aspartylglucosaminidase
Sesn1	P232	-2.73015	0.00328206	Sestrin 1
Hiatl1	H3010B07	-2.72847	0.00400946	Hippocampus abundant transcript-like 1
Mat2a	H3008D03	-2.72775	0.00487983	Methionine adenosyltransferase II, alpha
Ccpg1	H3146E09	-2.7274	0.00427886	Cell cycle progression 1
Gnpnat1	H3099F05	-2.72723	0.00201315	Glucosamine-phosphate N-acetyltransferase 1
Odf2	H3151F04	-2.72714	0.00367955	Outer dense fiber of sperm tails 2
Leng4	H3030G04	-2.7267	0.00230431	Leukocyte receptor cluster (LRC) member 4
Lrpap1	H3153C07	-2.72654	0.00397556	Low density lipoprotein receptor-related protein associated protein 1
Mrpl2	H3107G05	-2.72598	0.00360723	Mitochondrial ribosomal protein L2
Tnrc6a	H3140B03	-2.7255	0.0019504	Trinucleotide repeat containing 6a
Limk2	H3088D04	-2.72366	0.00351615	LIM motif-containing protein kinase 2
Grb2	H3023A05	-2.72256	0.00184188	Growth factor receptor bound protein 2
Actg1	H3114E08	-2.72138	0.00284456	Actin, gamma, cytoplasmic 1
2310002J21Rik	H3004G02	-2.71802	0.00486279	RIKEN cDNA 2310002J21 gene
4930413O22Rik	H3109E12	-2.71785	0.00217922	RIKEN cDNA 4930413O22 gene
Zfp710	H3076B07	-2.71719	0.00234792	Zinc finger protein 710
Atp1b1	H3005E10	-2.71718	0.00250681	ATPase, Na+/K+ transporting, beta 1 polypeptide
Zfp503	H3140A03	-2.71637	0.0021276	Zinc finger protein 503
Spred1	H3147B11	-2.71633	0.00432178	Sprouty protein with EVH-1 domain 1, related sequence
Gm2a	H3035D04	-2.71629	0.00266718	GM2 ganglioside activator protein
Dlgh2	H3143F10	-2.71587	0.00341673	Discs, large homolog 2 (Drosophila)
Gnpnat1	H3085B07	-2.71463	0.00230033	Glucosamine-phosphate N-acetyltransferase 1
Oaz2	H3017A02	-2.71245	0.00307441	Ornithine decarboxylase antizyme 2
Eef1a1	H3011G07	-2.71161	0.00386641	Eukaryotic translation elongation factor 1 alpha 1
Dyrk1a	H3027D04	-2.71097	0.00493214	Dual-specificity tyrosine-(Y)-phosphorylation regulated kinase 1a
Mettl4	H3077C05	-2.71077	0.00433693	Methyltransferase like 4
Pank2	H3055A06	-2.71022	0.00251941	Pantothenate kinase 2 (Hallervorden-Spatz syndrome)
Tieg3	H3052G08	-2.7096	0.00182669	TGFB inducible early growth response 3
LOC434860	P263	-2.70795	0.00178339	Similar to prefoldin 5 isoform 1
	H3151H04	-2.70757	0.00376605
Plxna4	H3123F01	-2.7055	0.00242035	Plexin A4
Rragc	H3053E03	-2.70502	0.00234084	Ras-related GTP binding C
Cyp46a1	P626	-2.70426	0.00230612	Cytochrome P450, family 46, subfamily a, polypeptide 1
Dnajc3	H3069F12	-2.70411	0.00207464	DnaJ (Hsp40) homolog, subfamily C, member 3
Tatdn1	H3009B09	-2.70318	0.00243949	TatD DNase domain containing 1
Zfp706	H3100E10	-2.70275	0.00218302	Zinc finger protein 706
	H3159B09	-2.70274	0.00232337
Stk39	H3150C08	-2.7026	0.00291095	Serine/threonine kinase 39, STE20/SPS1 homolog (yeast)
Pabpc4	H3050B09	-2.70155	0.00368456	Poly A binding protein, cytoplasmic 4
Impad1	H3027D02	-2.70105	0.00435051	Inositol monophosphatase domain containing 1
Capn2	H3073F10	-2.69944	0.00348536	Calpain 2
Atf2	H3125A08	-2.69942	0.00289465	Activating transcription factor 2
Ttc3	H3071D09	-2.69867	0.00461415	Tetratricopeptide repeat domain 3
Eef1a1	H3020D07	-2.69814	0.00416405	Eukaryotic translation elongation factor 1 alpha 1
9830167H18Rik	H3052G10	-2.6974	0.00287616	RIKEN cDNA 9830167H18 gene
Slc39a8	H3098A12	-2.69588	0.00200856	Solute carrier family 39 (metal ion transporter), member 8
Myh10	H3058D08	-2.69503	0.00305955	Myosin, heavy polypeptide 10, non-muscle
Eps8	H3060F06	-2.6927	0.00200933	Epidermal growth factor receptor pathway substrate 8
Stk3	H3025B05	-2.69235	0.00191061	Serine/threonine kinase 3 (Ste20, yeast homolog)
Ctps2	H3143F12	-2.69211	0.00208472	Cytidine 5'-triphosphate synthase 2
Dynll1	H3009B03	-2.69023	0.00256355	Dynein light chain LC8-type 1
	H3092H01	-2.68935	0.0034307	Transcribed locus
Tmem30a	H3001B04	-2.68918	0.00426867	Transmembrane protein 30A
5730509C05Rik	H3001C02	-2.68888	0.00226963	RIKEN cDNA 5730509C05 gene
Cdkn2c	H3113F07	-2.68791	0.00247314	Cyclin-dependent kinase inhibitor 2C (p18, inhibits CDK4)
Ccl25	P309	-2.68755	0.00394023	Chemokine (C-C motif) ligand 25
Lman1	H3101A01	-2.68744	0.00262915	Lectin, mannose-binding, 1
Dek	H3013B11	-2.68688	0.00429659	DEK oncogene (DNA binding)
C79267	H3019D12	-2.6847	0.00428222	Expressed sequence C79267
Actb	H3002D02	-2.68253	0.00222934	Actin, beta, cytoplasmic
Samd8	H3020D12	-2.68113	0.00289653	Sterile alpha motif domain containing 8
Epb4,1l2	H3142H09	-2.67938	0.00253438	Erythrocyte protein band 4,1-like 2
Taf3	H3013B01	-2.67919	0.00274219	TAF3 RNA polymerase II, TATA box binding protein (TBP)-associated factor
Rab3d	P152	-2.67915	0.0025248	RAB3D, member RAS oncogene family
Coro1c	H3120B01	-2.67871	0.00416686	Coronin, actin binding protein 1C
Liph	H3010F11	-2.67848	0.00416405	Lipase, member H
Trim37	H3028F12	-2.67823	0.00369265	Tripartite motif protein 37
Cd151	H3140E06	-2.67713	0.00394023	CD151 antigen
AW112037	H3132H11	-2.67676	0.00315267	Expressed sequence AW112037
Wwc2	H3022H04	-2.67589	0.00223004	WW, C2 and coiled-coil domain containing 2
Klhl21	H3076E04	-2.67568	0.00289243	Kelch-like 21 (Drosophila)
Sec23ip	H3114G01	-2.67529	0.00388533	Sec23 interacting protein
Stx17	H3142F09	-2.67476	0.00308924	Syntaxin 17
Ndfip2	H3066A10	-2.67368	0.00262301	Nedd4 family interacting protein 2
Pop1	H3121A07	-2.67363	0.00370639	Processing of precursor 1, ribonuclease P/MRP family, (S, cerevisiae)
Mgat2	H3093H01	-2.67201	0.00254634	Mannoside acetylglucosaminyltransferase 2
C330002I19Rik	H3153D09	-2.67155	0.00405799	RIKEN cDNA C330002I19 gene
	H3002B08	-2.66853	0.00331361
	H3095G11	-2.66805	0.00368998
Mllt3	H3088C04	-2.66778	0.00297142	Myeloid/lymphoid or mixed lineage-leukemia translocation to 3 homolog (Drosophila)
D230025D16Rik	H3034C06	-2.66776	0.00312888	RIKEN cDNA D230025D16 gene
Gtf2i	H3140H12	-2.66762	0.0022687	General transcription factor II I
Pycr1	H3120G09	-2.66706	0.00305168	Pyrroline-5-carboxylate reductase 1
D230025D16Rik	H3034C05	-2.66655	0.00225474	RIKEN cDNA D230025D16 gene
	H3011B04	-2.66648	0.00207293
Setdb1	H3062C11	-2.66471	0.00213705	SET domain, bifurcated 1
Derl1	H3126G02	-2.6644	0.00291717	Der1-like domain family, member 1
Ctr9	H3030H06	-2.6639	0.0039354	Ctr9, Paf1/RNA polymerase II complex component, homolog (S, cerevisiae)
Prkcbp1	H3059E09	-2.6635	0.00467974	Protein kinase C binding protein 1
Tnrc15	H3048F02	-2.66205	0.00248575	Trinucleotide repeat containing 15
Marveld1	H3149G11	-2.66093	0.00436261	MARVEL (membrane-associating) domain containing 1
	H3059D02	-2.65839	0.00434109
Cntn4	H3134E05	-2.65591	0.00314541	Contactin 4
Epha2	H3021E06	-2.65488	0.00300838	Eph receptor A2
Mod1	H3058G09	-2.65269	0.00321457	Malic enzyme, supernatant
LOC665105	H3026E04	-2.65243	0.00289465	Similar to CCR4-NOT transcription complex, subunit 1 isoform a
Ccrk	H3155B12	-2.65234	0.00493444	Cell cycle related kinase
Klhl24	H3152B06	-2.65229	0.00382238	Kelch-like 24 (Drosophila)
4732496O08Rik	H3066H03	-2.65222	0.0028979	RIKEN cDNA 4732496O08 gene
Nadk	H3005E02	-2.65019	0.00287455	NAD kinase
	H3137F03	-2.64948	0.0025248
Ktn1	H3118A01	-2.64941	0.00485513	Kinectin 1
Psmc3ip	H3111B08	-2.64855	0.00240379	Proteasome (prosome, macropain) 26S subunit, ATPase 3, interacting protein
Anxa7	H3063F02	-2.64754	0.00226963	Annexin A7
Anxa7	H3067E04	-2.64743	0.00257993	Annexin A7
Plcg2	H3113G07	-2.64699	0.00351287	Phospholipase C, gamma 2
Dll4	P921	-2.64644	0.00463877	Delta-like 4 (Drosophila)
	P276	-2.64575	0.00305955
Ubtf	H3146G05	-2.64504	0.00300838	Upstream binding transcription factor, RNA polymerase I
Stmn1	H3122C07	-2.64406	0.00224788	Stathmin 1
	H3136A12	-2.64228	0.00228087
Plekha7	H3005H09	-2.64218	0.00328848	Pleckstrin homology domain containing, family A member 7
Spfh2	H3057D11	-2.64199	0.00410777	SPFH domain family, member 2
	H3095H07	-2.64194	0.00265956
Ybx1	H3031D10	-2.64079	0.00485274	Y box protein 1
Phka2	H3155B10	-2.64071	0.00301685	Phosphorylase kinase alpha 2
Smap1l	H3005H07	-2.63866	0.00461415	Stromal membrane-associated protein 1-like
Ccnl2	H3118H07	-2.63698	0.00224446	Cyclin L2
Hdlbp	H3001G03	-2.63684	0.00490758	High density lipoprotein (HDL) binding protein
D17Wsu92e	H3080C09	-2.63563	0.00287185	DNA segment, Chr 17, Wayne State University 92, expressed
	H3046G12	-2.63516	0.00327618
	H3067E09	-2.63466	0.00363329
D6Wsu116e	H3139C09	-2.63464	0.00284004	DNA segment, Chr 6, Wayne State University 116, expressed
Lrrc45	H3124A08	-2.63424	0.00448992	Leucine rich repeat containing 45
Sema3c	H3132G08	-2.63327	0.00309647	Sema domain, immunoglobulin domain (Ig), short basic domain, secreted, (semaphorin) 3C
1700123O20Rik	H3141D07	-2.63252	0.00353172	RIKEN cDNA 1700123O20 gene
Centd2	H3144B11	-2.63234	0.00473697	Centaurin, delta 2
Cdc42bpa	H3159F03	-2.63152	0.00326582	Cdc42 binding protein kinase alpha
Mtdh	H3005H11	-2.62881	0.00393981	Metadherin
	H3019C12	-2.62837	0.00253438	Transcribed locus
Tollip	H3042H11	-2.62797	0.00432688	Toll interacting protein
Nucb2	H3012H05	-2.62735	0.00233758	Nucleobindin 2
3110006E14Rik	H3037C07	-2.62657	0.00422268	RIKEN cDNA 3110006E14 gene
Prcp	H3156F03	-2.62632	0.00428222	Prolylcarboxypeptidase (angiotensinase C)
Arl2	H3135B11	-2.62581	0.00438768	ADP-ribosylation factor-like 2
Abtb2	H3012E01	-2.62478	0.0025248	Ankyrin repeat and BTB (POZ) domain containing 2
Stk25	H3074B05	-2.62438	0.00469461	Serine/threonine kinase 25 (yeast)
Axin1	H3138E04	-2.62421	0.00335215	Axin 1
Srpr	H3089D02	-2.62337	0.00371577	Signal recognition particle receptor ('docking protein')
Ndfip2	H3066C05	-2.62237	0.00336498	Nedd4 family interacting protein 2
Ranbp10	H3046G10	-2.62206	0.00479741	RAN binding protein 10
2900024C23Rik	H3136A03	-2.62042	0.00275547	RIKEN cDNA 2900024C23 gene
Hp1bp3	H3128C12	-2.62017	0.00291717	Heterochromatin protein 1, binding protein 3
Hnrpdl	H3147D01	-2.617	0.00464705	Heterogeneous nuclear ribonucleoprotein D-like
Ubap2	H3005C07	-2.61695	0.00336498	Ubiquitin-associated protein 2
Rassf1	H3103G04	-2.61534	0.0045839	Ras association (RalGDS/AF-6) domain family 1
AU023006	H3066A07	-2.6152	0.00265304	Expressed sequence AU023006
Alb1	H3047D02	-2.61503	0.00375728	Albumin 1
2410018G20Rik	H3106G03	-2.61451	0.00329719	RIKEN cDNA 2410018G20 gene
Slc12a7	H3141F03	-2.61188	0.00253045	Solute carrier family 12, member 7
Mcl1	H3108E12	-2.61108	0.00262854	Myeloid cell leukemia sequence 1
Thrap3	H3017C01	-2.61054	0.00486105	Thyroid hormone receptor associated protein 3
Usp4	H3140A01	-2.61052	0.00295217	Ubiquitin specific peptidase 4 (proto-oncogene)
Nid2	H3115F11	-2.60929	0.00354107	Nidogen 2
	H3140C08	-2.60764	0.00322298	Transcribed locus
Casp9	H3124D04	-2.60759	0.00473324	Caspase 9
Tnrc15	H3020B06	-2.60686	0.00386641	Trinucleotide repeat containing 15
BC046331	H3015F07	-2.60683	0.00420488	CDNA sequence BC046331
Mgat1	H3123G10	-2.60625	0.00267738	Mannoside acetylglucosaminyltransferase 1
6330442E10Rik	H3152C05	-2.60477	0.00257993	RIKEN cDNA 6330442E10 gene
Copa	H3128B03	-2.60401	0.00367955	Coatomer protein complex subunit alpha
4930452B06Rik	H3059G07	-2.60315	0.00344976	RIKEN cDNA 4930452B06 gene
Cds2	H3081B02	-2.60171	0.00272691	CDP-diacylglycerol synthase (phosphatidate cytidylyltransferase) 2
Anxa7	H3040G07	-2.59907	0.00290335	Annexin A7
Gm944	H3093D12	-2.59877	0.00311187	Gene model 944, (NCBI)
Zc3h13	H3155D11	-2.59867	0.00384514	Zinc finger CCCH type containing 13
Slc30a9	H3135C10	-2.59837	0.00473017	Solute carrier family 30 (zinc transporter), member 9
Ccdc56	H3157F02	-2.59836	0.00446581	Coiled-coil domain containing 56
Stt3a	H3005G02	-2.59796	0.00351615	STT3, subunit of the oligosaccharyltransferase complex, homolog A (S, cerevisiae)
Txndc4	H3018F04	-2.595	0.0040123	Thioredoxin domain containing 4 (endoplasmic reticulum)
Prlpl	H3015C08	-2.59258	0.00414173	Prolactin-like protein L
Mod1	H3107D02	-2.59097	0.00338735	Malic enzyme, supernatant
9430015G10Rik	H3051E08	-2.58933	0.00287648	RIKEN cDNA 9430015G10 gene
Soat1	H3019B03	-2.58886	0.00293063	Sterol O-acyltransferase 1
Tdgf1	H3029H05	-2.58883	0.00365378	Teratocarcinoma-derived growth factor
Atp6v1a	H3064E02	-2.58818	0.00339656	ATPase, H+ transporting, lysosomal V1 subunit A
Rab14	H3137C05	-2.58799	0.00356177	RAB14, member RAS oncogene family
Lrrc8e	H3057G04	-2.5879	0.00422152	Leucine rich repeat containing 8 family, member E
Tnfrsf19	H3108A06	-2.58748	0.00320034	Tumor necrosis factor receptor superfamily, member 19
Aes	H3137H06	-2.58734	0.00289653	Amino-terminal enhancer of split
B4galt4	H3143H04	-2.58551	0.00465327	UDP-Gal:betaGlcNAc beta 1,4-galactosyltransferase, polypeptide 4
D930046M13Rik	H3158G07	-2.58547	0.00303387	RIKEN cDNA D930046M13 gene
4931406P16Rik	H3118F12	-2.58498	0.00384391	RIKEN cDNA 4931406P16 gene
Tln1	P782	-2.58472	0.00354107	Talin 1
	H3157E03	-2.58471	0.00458233
Stk38	H3143G10	-2.58458	0.00351381	Serine/threonine kinase 38
2700092H06Rik	H3158F05	-2.58398	0.00283849	RIKEN cDNA 2700092H06 gene
Rab6ip1	H3141H10	-2.58349	0.00284888	Rab6 interacting protein 1
	H3060D07	-2.58219	0.00319318
Myl6	H3136G02	-2.57701	0.00441889	Myosin, light polypeptide 6, alkali, smooth muscle and non-muscle
Fbxo3	H3105A12	-2.57514	0.00371498	F-box only protein 3
Plp1	H3152H08	-2.57451	0.00300838	Proteolipid protein (myelin) 1
1810012N18Rik	H3086E03	-2.57356	0.00405749	RIKEN cDNA 1810012N18 gene
Wdr43	H3027G08	-2.5723	0.00306411	WD repeat domain 43
Rbpsuh	H3049D12	-2.57135	0.00300838	Recombining binding protein suppressor of hairless (Drosophila)
Lmtk2	H3094E11	-2.57107	0.00339279	Lemur tyrosine kinase 2
Psip1	H3009E05	-2.57101	0.00307586	PC4 and SFRS1 interacting protein 1
Gas2	P452	-2.5708	0.00386641	Growth arrest specific 2
Rhoa	H3146F01	-2.5674	0.00378235	Ras homolog gene family, member A
Bbs4	H3028H02	-2.56718	0.00312603	Bardet-Biedl syndrome 4 homolog (human)
Edg5	H3113A05	-2.56694	0.00314714	Endothelial differentiation, sphingolipid G-protein-coupled receptor, 5
Ift122	H3053G06	-2.56653	0.00424439	Intraflagellar transport 122 homolog (Chlamydomonas)
Tmco3	H3057F02	-2.56614	0.00393429	Transmembrane and coiled-coil domains 3
Ddb1	H3007D04	-2.56479	0.00456143	Damage specific DNA binding protein 1
Ppp1r9b	H3140H10	-2.56433	0.00351287	Protein phosphatase 1, regulatory subunit 9B
Il4i1	H3112H06	-2.56284	0.00363232	Interleukin 4 induced 1
Rpl30	H3030B06	-2.56281	0.00339182	Ribosomal protein L30
Pknox1	P885	-2.56176	0.00473324	Pbx/knotted 1 homeobox
BC038167	H3108E08	-2.56162	0.00421716	CDNA sequence BC038167
0610010D24Rik	H3150C10	-2.56129	0.00489781	RIKEN cDNA 0610010D24 gene
Styx	H3068E04	-2.55928	0.00339241	Phosphoserine/threonine/tyrosine interaction protein
Dgkb	H3153D05	-2.55836	0.0041691	Diacylglycerol kinase, beta
Ptplb	H3059A08	-2.55665	0.00373042	Protein tyrosine phosphatase-like (proline instead of catalytic arginine), member b
Irx3	H3010C07	-2.55656	0.00374147	Iroquois related homeobox 3 (Drosophila)
Nmt1	H3133E04	-2.55469	0.00436261	N-myristoyltransferase 1
Polr3gl	H3131D04	-2.55337	0.00360723	Polymerase (RNA) III (DNA directed) polypeptide G like
Actn3	H3053F11	-2.55059	0.00450171	Actinin alpha 3
Slc16a1	H3049G02	-2.54915	0.00371044	Solute carrier family 16 (monocarboxylic acid transporters), member 1
Gmfb	H3148B05	-2.54864	0.00354165	Glia maturation factor, beta
Tmed10	H3135H05	-2.54794	0.00469461	Transmembrane emp24-like trafficking protein 10 (yeast)
Psmd11	H3081C11	-2.54684	0.00336748	Proteasome (prosome, macropain) 26S subunit, non-ATPase, 11
Cdh1	H3050H02	-2.54684	0.00425672	Cadherin 1
Arl6	H3053B08	-2.54676	0.00439722	ADP-ribosylation factor-like 6
Jun	H3058C09	-2.54416	0.00405168	Jun oncogene
Bcap31	H3015C01	-2.54408	0.00382363	B-cell receptor-associated protein 31
Il18	H3158B03	-2.54246	0.00372925	Interleukin 18
Dnajc5	H3074D06	-2.54204	0.0037375	DnaJ (Hsp40) homolog, subfamily C, member 5
Rbbp9	H3097G07	-2.54074	0.00344976	Retinoblastoma binding protein 9
Gapvd1	H3088C11	-2.53646	0.00376605	GTPase activating protein and VPS9 domains 1
Brd2	H3119A06	-2.53505	0.00434109	Bromodomain containing 2
Tsc22d4	H3153H01	-2.53244	0.00385177	TSC22 domain family 4
	H3115H11	-2.53047	0.00421716
Hdac5	N835	-2.52822	0.00428222	Histone deacetylase 5
Polr2g	H3136B02	-2.52788	0.00479506	Polymerase (RNA) II (DNA directed) polypeptide G
Jarid1b	H3041C04	-2.52727	0.0045707	Jumonji, AT rich interactive domain 1B (Rbp2 like)
4933439F18Rik	H3095C06	-2.52657	0.00483426	RIKEN cDNA 4933439F18 gene
Kif1b	H3151D03	-2.52598	0.00381567	Kinesin family member 1B
Atp1b3	H3119B06	-2.52321	0.00379678	ATPase, Na+/K+ transporting, beta 3 polypeptide
Rasa3	H3054E01	-2.51547	0.00434109	RAS p21 protein activator 3
Nbr1	H3061D04	-2.5141	0.00404292	Neighbor of Brca1 gene 1
	H3081E10	-2.51298	0.00420194	Transcribed locus
Xab2	H3118G12	-2.51241	0.00448794	XPA binding protein 2
Adcy9	H3108H04	-2.51148	0.00476418	Adenylate cyclase 9
Ankk1	H3115A02	-2.51072	0.00440886	Ankyrin repeat and kinase domain containing 1
Foxp2	H3060A06	-2.50578	0.00491989	Forkhead box P2
Cst3	H3033F11	-2.50412	0.00479741	Cystatin C
	H3028D07	-2.50303	0.00449832	Transcribed locus
Camta1	H3145A02	-2.50138	0.00481459	Calmodulin binding transcription activator 1
4921513D23Rik	H3057F03	-2.50006	0.00491265	RIKEN cDNA 4921513D23 gene
Tbccd1	H3117G09	-2.49963	0.00462417	TBCC domain containing 1
Oxct1	H3058A06	-2.49824	0.00484223	3-oxoacid CoA transferase 1
5730508B09Rik	H3047C12	-2.49686	0.00436261	RIKEN cDNA 5730508B09 gene
Cc2d1b	H3106E11	-2.49091	0.00482921	Coiled-coil and C2 domain containing 1B
Rshl2	H3151C10	-2.48631	0.00477217	Radial spokehead-like 2
Hif1a	H3016A01	-2.48427	0.00490403	Hypoxia inducible factor 1, alpha subunit
Map2k4	H3056C04	-2.48233	0.00469461	Mitogen activated protein kinase kinase 4
	H3006E01	-2.4818	0.00491617
