# Supplementary material for: Gene Expression Profiling in Cells with Enhanced γ-Secretase Activity
Source: PLoS One. 2009 Sep 18;4(9):e6952. doi: 10.1371/journal.pone.0006952 (PMC2739295; doi:10.1371/journal.pone.0006952)
Supplement: Dataset S4 — EST clones of transcriptional relevance differentially transcribed under enhanced γ-secretase compared to inhibited γ-secretase activity. By applying a cut-off with a p value of 0.005 based on the false discovery rate (FDR, i.e. the probability to wrongly accept a difference between the two conditions), we found 2658 EST clones to be differentially expressed with enhanced γ-secretase activity compared to inhibited γ-secretase activity. Among them 56 imply transcriptional relevance. FC = Fold change; adj,P,Val = adjusted P-value. (0.03 MB XLS) [file pone.0006952.s004.xls]

## Sheet: Sheet1
Gene	ProbeID	FC	adj,P,Val
Tcf20	H3002E11	9	0.0002285
Tcf2	P334	5	0.0007617
Bclaf1	H3148H10	5	0.000524
Atf4	P580	4	0.0007695
Gtf3c1	P227	4	0.002132
Bclaf1	H3031F09	4	0.0008499
Tfb1m	H3126F08	4	0.0007622
Bclaf1	H3094F10	3	0.002881
Gtf2f1	H3150G08	3	0.001501
Mtf2	H3034A04	3	0.00159
Crsp8	H3103E04	3	0.003496
Tceb3	H3042H01	3	0.001467
Gtf2f1	H3038H05	3	0.002142
Usf2	H3031B10	3	0.00369
Nfx1	H3030H01	3	0.001002
Gtf2h4	H3022F02	3	0.001262
Rest	P904	3	0.001025
Lmx1b	P708	3	0.001139
Tcfap2c	H3014E10	3	0.004194
Gtf3c3	H3121D12	3	0.00203
Ipf1	P405	3	0.003344
Gtf3a	H3014C11	3	0.004057
Gtf2h1	H3142H06	3	0.002507
Gtf2f2	H3128F08	3	0.00238
Elf4	P939	3	0.003038
Atf7ip	H3014A03	3	0.002876
Med6	H3077D08	3	0.00302
Gtf2h1	H3108G05	3	0.004043
Mtf1	H3020F12	3	0.004052
Crsp9	H3016H08	3	0.004614
Malat1	H3010H10	3	0.004594
Camta1	H3145A02	-3	0.004815
Ubtf	H3146G05	-3	0.003008
LOC665105	H3026E04	-3	0.002895
Gtf2i	H3140H12	-3	0.002269
Atf2	H3125A08	-3	0.002895
Hiatl1	H3010B07	-3	0.004009
Ttf1	H3112A11	-3	0.001783
Tcf3	P336	-3	0.004858
Hbp1	H3054E10	-3	0.00306
Nfya	P727	-3	0.001629
Glcci1	H3152F08	-3	0.003512
Mbtps1	P942	-3	0.004923
Stat6	H3142F05	-3	0.003934
Sin3a	P825	-3	0.002875
Wwtr1	H3097F03	-3	0.002895
Pbx1	H3086E07	-3	0.00483
Sin3a	H3054G05	-3	0.001828
Tcf25	H3114D02	-3	0.001107
Gtf3c1	H3008D04	-3	0.001175
Stat3	H3100B06	-3	0.001412
Isgf3g	H3149H07	-4	0.001139
Sin3a	H3086E04	-4	0.001494
Ptrf	H3030F05	-4	0.0002749
Stat3	H3158G04	-4	0.0003285
Tcf21	P774	-6	0.0007483
